# Supplementary material for: All-optical closed-loop voltage clamp for precise control of muscles and neurons in live animals
Source: Nat Commun. 2023 Apr 6;14:1939. doi: 10.1038/s41467-023-37622-6 (PMC10079764; doi:10.1038/s41467-023-37622-6)
Supplement: Supplementary file 7 — Supplementary Code 1 [file 41467_2023_37622_MOESM7_ESM.zip]

Archive with 6 entries (6 files):
- optical_current_clamp_script.bsh
- OVC_4_step_script.bsh
- OVC_main_script.bsh
- OVC_on_the_run_script.bsh
- OVC_pseudo-IV_script.bsh
- Readme.txt
