# Supplementary material for: All-optical closed-loop voltage clamp for precise control of muscles and neurons in live animals
Source: Nat Commun. 2023 Apr 6;14:1939. doi: 10.1038/s41467-023-37622-6 (PMC10079764; doi:10.1038/s41467-023-37622-6)
Supplement: Supplementary file 7 — Supplementary Code 1 [file 41467_2023_37622_MOESM7_ESM.zip › optical_current_clamp_script.bsh]

/* ***************************************************************************************** */
/* Optical current clamp with online bleach correction - Camera and PolychromeV Control      */
/* ------------------------------------------------------------------------------------      */
/* Micromanager beanshell script to perform online fluorescence imaging, while in parallel   */
/* controlling the PolychromeV monochromator. Requires expression of a voltage sensor and    */
/* optogenetic tools for activation and inhibition. The experimenter has the choice to set   */
/* single pulses of certain wavelength and duration or to select step-like or continuous     */
/* wavelength ramps prior to the experiment.                                                 */
/* ----------------------------------------------------------------------------------------- */
/* To run the script, place a copy of TILLPolychrome.jar into MMPlugins folder and the       */
/* TILLPolychromeJ.dll (Windows 64) into Windows Sys32 folder. Runs on Micromanager 1.4.22.  */
/* ----------------------------------------------------------------------------------------- */
/* Amelie Bergs                                                                              */
/* ***************************************************************************************** */

// Imports for camera control and image processing:
import ij.*;
import ij.process.*; 
import org.micromanager.api.AcquisitionOptions;
import java.lang.Math;
import ij.measure.*;
package ij.process;
import java.awt.*;
import *;
import ij.text.*;
import ij.measure.ResultsTable;
import java.util.ArrayList;
import java.lang.String;
import ij.ImagePlus;
import ij.gui.Roi;
import ij.measure.CurveFitter;
import ij.plugin.frame.Fitter;
import ij.process.ImageProcessor;
import ij.process.ImageStatistics;
import bsh.Interpreter;
import bsh.EvalError;
import org.micromanager.utils.ImageUtils;

// Imports for PolychromeV Control:
import java.lang.reflect.Field;
import java.lang.*;
import java.io;
import java.net;
import com.bruxton.polychrome.*;			// Place copy of TILLPolychrome.jar into MMPlugins folder

// Imports for save data as file:
import java.io.FileWriter;
import java.io.PrintWriter;

// Variables for PolychromeV:
long handle;
int index;
double wavelength;
double duration;
boolean returnToRestingWavelength;


// Lists:
ArrayList wavelengths_List = new ArrayList();			// Array to store wavelength values
ArrayList dF_F0_List = new ArrayList(); 					// Array to store DF_F0 values
ArrayList F_raw_List = new ArrayList(); 					// Array to store F values
ArrayList info_List = new ArrayList(); 					// Array to store Info strings
ArrayList F_correct_List = new ArrayList(); 				// Array to store corrected gray values
ArrayList dF_F0_correct_List = new ArrayList(); 		// Array to store corrected DF_F0 values
ArrayList step_List = new ArrayList(); 					// Array to store number of step information
ArrayList time_List = new ArrayList(); 					// Array to store time points

// Decimal formats:
DecimalFormat f = new DecimalFormat("#0.00");			// Set decimal format for output
DecimalFormat f2 = new DecimalFormat("#0.0000");

// *****************************************************************************************
// ----------------
// (1) Preparation:
// ----------------
 	gui.clearMessageWindow();
	gui.message("Optogenetic voltage clamp: Camera + PolychromeV Control");

	Open PolychromeV (any USB port):
	Polychrome Start = new Polychrome(0);				// "Start" is name of Polychrome. index - Specifies which Polychome to open. 
																	// This index should be 0 unless there are more than one Polychromes attached to the system.
	Start.setBandwidth(15, 1);																														
	Start.setWavelength(690, 1, false);					// Set Polychrome to resting wavelength (before user dialog) 
	
	// User dialog to select desired parameters:
		int min = 400;											// Min and max of selectable wavelengths.
		int max = 600;
		String[] binningtable = {"1","2","4","8"};	// Arrays for dropdown menus: binning and increment sign 
		String[] incrementtable = {"1","-1"};

	//Input:
		
		gd = new ij.gui.GenericDialog("OVC - Current clamp:");
		gd.addMessage("Current clamp parameters:");
		gd.addCheckbox("Continious ramp mode", false);                  
		gd.addSlider("Wavelength from (nm):",min,max,400);  						// Select min and max wavelength 
		gd.addSlider("... to (nm):",min,max,600);
		gd.addNumericField("First delay (frames): ", 50, 0); 						// Select number of frames for first delay before wavelength ramp
		gd.addNumericField("Number of frames ramp: ", 100, 0); 					// Select number of frames of wavelength ramp
		gd.addNumericField("Last delay (frames): ", 50, 0); 						// Select number of frames for last delay after wavelength ramp
		gd.addMessage("");
		gd.addCheckbox("Pulsed ramp mode - Pseudo IV curve", false);
		gd.addSlider("Wavelength steps from (nm):",min,max,400);					// Select min and max wavelength 
		gd.addSlider("... to (nm):",min,max,600);
		gd.addNumericField("Number of frames for each step: ", 40, 0);			// Select number of frames for each step	
		gd.addMessage("");
		gd.addCheckbox("Pulse mode", true);
		gd.addSlider("Wavelength from (nm):",min,max,400);							// Select min and max wavelength 
		gd.addSlider("... to (nm):",min,max,600);
		gd.addNumericField("First delay (frames): ", 0, 0); 						// Select number of frames for first delay before light pulse
		gd.addNumericField("Pulse duration (frames): ", 40, 0); 					// Select number of frames for light pulse
		gd.addNumericField("Interstimulus duration (frames): ", 40, 0);		// Select number of frames for interstimulus period
		gd.addSlider("Number of repetitions:",1,50,10);								// Select number of repetitions
		gd.addMessage("");
	
		
		gd.addMessage("Other parameters: ");
		gd.addNumericField("Number of frames for calibration: ", 2000, 0);				// Select number of frames for calibration/ bleaching correction
		
		gd.addNumericField("Calibration starting wavelength (nm): ", 535, 0); 			// Select wavelength for calibration phase, to counteract optical crosstalk (in nm)
		
		gd.addMessage("");
		gd.addMessage("Camera + acquisition parameters:");
	
		gd.addNumericField("Light intensity (%): ", 100, 0);			// Select light intensity of PolychromeV (in %)
		gd.addNumericField("Exposure time (ms): ", 10, 0);          // Select exposure time of the camera (in ms)
		gd.addChoice("Binning", binningtable, binningtable[2]);		// Select camera binning
		gd.showDialog(); 
		if (gd.wasCanceled()) 
		        return; 
	//Get output:
		boolean continious_ramp = gd.getNextBoolean();
		double wavelength_start_ramp = gd.getNextNumber(); 	
		double wavelength_end_ramp = gd.getNextNumber(); 
		int first_delay_continious = 	gd.getNextNumber(); 																					
		int nrFrames_continious_ramp = gd.getNextNumber();
		int last_delay_continious = 	gd.getNextNumber();
		gui.message("ramp start: "+wavelength_start_ramp);
		boolean rampmode = gd.getNextBoolean();
		double wavelength_min = gd.getNextNumber(); 	
		double wavelength_max = gd.getNextNumber(); 																						
		int nrFrames_per_step = gd.getNextNumber();
		boolean pulsemode = gd.getNextBoolean();
		double pulse_wavelength_start = gd.getNextNumber();
		double pulse_wavelength_end = gd.getNextNumber();
		int first_delay = gd.getNextNumber();
		int pulse_duration = gd.getNextNumber();
		int interstim_duration = gd.getNextNumber();
		int number_repitions = gd.getNextNumber();
		int nrFrames_cal = gd.getNextNumber();	
		double start_wavelength = gd.getNextNumber(); 																								
		int intensity = gd.getNextNumber(); 
		int exposure = gd.getNextNumber(); 
		String binning = gd.getNextChoice(); 
		int binning_int = Integer.parseInt(binning);	
		int nrFrames_1 = nrFrames_per_step;
		int nrFrames_2 = nrFrames_per_step;
		int nrFrames_3 = nrFrames_per_step;
		int nrFrames_4 = nrFrames_per_step;		
		int nrFrames_5 = nrFrames_per_step;
		int nrFrames_6 = nrFrames_per_step;
		int nrFrames_7 = nrFrames_per_step;
		int nrFrames_8 = nrFrames_per_step;
		int nrFrames_9 = nrFrames_per_step;
		int nrFrames_10 = nrFrames_per_step;
		int nrFrames_11 = nrFrames_per_step;
		double step_range = (wavelength_min - wavelength_max)/10;
		gui.message("step range: "+step_range);
		double wavelength_1 = wavelength_min;
		double wavelength_2 = wavelength_min - step_range;		
		double wavelength_3 = wavelength_min - 2*step_range;	
		double wavelength_4 = wavelength_min - 3*step_range;		
		double wavelength_5 = wavelength_min - 4*step_range;
		double wavelength_6 = wavelength_min - 5*step_range;
		double wavelength_7 = wavelength_min - 6*step_range;
		double wavelength_8 = wavelength_min - 7*step_range;
		double wavelength_9 = wavelength_min - 8*step_range;
		double wavelength_10 = wavelength_min - 9*step_range;
		double wavelength_11 = wavelength_min - 10*step_range;
		double increment = (wavelength_end_ramp - wavelength_start_ramp)/nrFrames_continious_ramp;

		int nrFrames = 0;
		if (rampmode == true){
		
		nrFrames = nrFrames_1 + nrFrames_2 + nrFrames_3 + nrFrames_4 + nrFrames_5+ nrFrames_6+ nrFrames_7+ nrFrames_8+ nrFrames_9+ nrFrames_10+ nrFrames_11+ nrFrames_cal;			// calculates total number of frames
		double intensitydez = intensity/100;
		
		} else if (pulsemode == true) {
			nrFrames = nrFrames_cal + first_delay + number_repitions*(pulse_duration + interstim_duration);
		} else {
			nrFrames = nrFrames_cal + first_delay_continious + nrFrames_continious_ramp + last_delay_continious;
		}
		gui.message("Number of frames: " + nrFrames);		
		gui.message("Acquisition is running... Calibration..."); 
		
// ****************************************************************************** 
// ----------------
// (2) Acquisition:
// ----------------

	// clear all previous acquisitions:
		gui.closeAllAcquisitions();
			
	// Preparation of acquisition:
		mmc.setExposure(exposure);
		cameraName = mmc.getCameraDevice();	
		mmc.setProperty(cameraName, "Binning", binning); 										// Set Binning of Camera
		gui.refreshGUI();
		
		// file locations:
		OVC = gui.getUniqueAcquisitionName("Live optical current clamp");
		rootDirName = "C:/AcquisitionData";
		
		// # of frames:
		nrChannels = nrSlices = nrPositions = 1;
		gui.openAcquisition(OVC, rootDirName,
		nrFrames, nrChannels, nrSlices, nrPositions,
		 /* show */ true,
		 /* save */ false);			
		
		width = (int) mmc.getImageWidth();
		height = (int) mmc.getImageHeight();
		bytesPerPixel = (int) mmc.getBytesPerPixel();
		bitDepth = (int) mmc.getImageBitDepth();
																								
		//double increment = incrementstartsign_int; 												// Increment for wavelength adaption
		double new_wavelength = start_wavelength;													// Initialize wavelength
		double dF_F0;			
		double F0 = 0;																						// Initialize F0
		dF_F0_correct = 0;
		F_correct = 0;
		int gerundet =0;
		wavelengths_List.add(0,start_wavelength); 												// Add wavelength starting value
		
		gui.initializeAcquisition(OVC, width, height, bytesPerPixel, bitDepth);
		
		mmc.startSequenceAcquisition(nrFrames, 0, true);
		frame = 0;			//initialize frame
		i = 0;
		exposureMs = mmc.getExposure();
		now = System.currentTimeMillis();
		while (mmc.getRemainingImageCount() > 0 || mmc.isSequenceRunning(mmc.getCameraDevice())) {
		   if (mmc.getRemainingImageCount() > 0) {
		      img = mmc.popNextTaggedImage();
		      ImageProcessor proc = ImageUtils.makeProcessor(img);
		      double F = proc.getStatistics().mean;
		      gui.addImageToAcquisition(OVC, frame, 0, 0, 0, img);
		      dF_F0 = ((F - F0) / F0) * 100; 														// Calculation of dF/F0

				if (frame < nrFrames_cal && frame != (nrFrames_cal-1)) {						// Calibration phase
						F_correct_List.add(frame, 0);
						dF_F0_correct_List.add(frame, 0); 
						Start.setWavelength(start_wavelength, 1, false);
						Info = ("Calibration");
							
					} 	else if  (frame == (nrFrames_cal-1)){										// Bleaching correction: Exponential fit with offset (ImageJ CurveFitter)
										
              		n = F_raw_List.size();															// Find out, how many raw F values are stored 
						double[] x = new double [n]; 													// Frames
						double[] y = new double [n]; 													// F values

							for (int i=2;i<n;i++){
									x[i]=Double.valueOf(i);    
									y[i]=Double.valueOf(F_raw_List.get(i));	    
							}
					
						y[0] = Double.valueOf(F_raw_List.get(4)); 
						y[1] = Double.valueOf(F_raw_List.get(4));
						y[2] = Double.valueOf(F_raw_List.get(4));
					
	
						CurveFitter fitter=new CurveFitter(x, y); 

						fitter.doFit(11); 																// 11 = exponential fit with offset
						//Fitter.plot(fitter); 															// Plot fit
											 
						double[] respara = fitter.getParams(); 									// Extract parameters of exponntial function 
						a = respara[0];
						b = respara[1];
						c = respara[2];

						R = fitter.getRSquared();
						
					
						F_correct_List.add(frame, 0);
						dF_F0_correct_List.add(frame, 0);
					
						gui.message("Exponential fit for bleaching correction done."); 
				   	gui.message("Bleach correction function: exp. offset = " + a + " * exp(-" + b + " * x) + " + c);
				   	Info = ("Bleach correction function: exp. offset = " + a + " * exp(-" + b + " * x) + " + c);
				   					   
					} else if (frame == nrFrames_cal){												// Calculation of F0 (based on ~first 50 frames)
						
						MeanSum = 0;
							for (int i=5;i<55;i++){
									MeanSum = Double.valueOf(F_raw_List.get(i)*(a*Math.exp(-b*0)+c)/ (a*Math.exp(-b*i)+c)) + MeanSum;
								 
							}
						F0 = MeanSum/50;
						
						Info = ("Calculating F0: " + F0);

						F_correct_List.add(frame, 0);
						dF_F0_correct_List.add(frame, 0);
						
//Step 1:
					} else if (rampmode == true && frame > nrFrames_cal && frame <= (nrFrames_cal + nrFrames_1)) {   					
						new_wavelength = wavelength_1;
						Start.setWavelength(new_wavelength, 1, false);
						Info = ("Step 1:" + wavelength_1 + " nm");
						
						exp_offset = a*Math.exp(-b*frame)+c;																// calculates exponential offset with varibales from exponential fit
				   	ratio = (a*Math.exp(-b*0)+c)/ (a*Math.exp(-b*frame)+c);										// calculates ratio between current and first offset
						F_correct = F * ratio;																					// multiplies current F value to get corrected value
						F_correct_List.add(frame, F_correct);
						dF_F0_correct = ((F_correct - F0) / F0) * 100;													// calculates corrected DF/F0 value
						dF_F0_correct_List.add(frame, dF_F0_correct); 

//Step 2:
					}  else if (rampmode == true && frame > (nrFrames_cal + nrFrames_1) && frame <= (nrFrames_cal + nrFrames_1 + nrFrames_2)) {   		
						new_wavelength = wavelength_2;
						Start.setWavelength(new_wavelength, 1, false);
						Info = ("Step 2:" + wavelength_2 + " nm");;
						exp_offset = a*Math.exp(-b*frame)+c;																// calculates exponential offset with varibales from exponential fit
				   	ratio = (a*Math.exp(-b*0)+c)/ (a*Math.exp(-b*frame)+c);										// calculates ratio between current and first offset
						F_correct = F * ratio;																					// multiplies current F value to get corrected value
						F_correct_List.add(frame, F_correct);
						dF_F0_correct = ((F_correct - F0) / F0) * 100;													// calculates corrected DF/F0 value
						dF_F0_correct_List.add(frame, dF_F0_correct);  
//Step 3:
					}  else if (rampmode == true && frame > (nrFrames_cal + nrFrames_1 + nrFrames_2) 
					&& frame <= (nrFrames_cal + nrFrames_1 + nrFrames_2 + nrFrames_3)) {   		
						new_wavelength = wavelength_3;
						Start.setWavelength(new_wavelength, 1, false);
						Info = ("Step 3:" + wavelength_3 + " nm");
						exp_offset = a*Math.exp(-b*frame)+c;																// calculates exponential offset with varibales from exponential fit
				   	ratio = (a*Math.exp(-b*0)+c)/ (a*Math.exp(-b*frame)+c);										// calculates ratio between current and first offset
						F_correct = F * ratio;																					// multiplies current F value to get corrected value
						F_correct_List.add(frame, F_correct);
						dF_F0_correct = ((F_correct - F0) / F0) * 100;													// calculates corrected DF/F0 value
						dF_F0_correct_List.add(frame, dF_F0_correct); 
//Step 4:

					}  else if (rampmode == true && frame > (nrFrames_cal + nrFrames_1 + nrFrames_2 + nrFrames_3) 
					&& frame <= (nrFrames_cal + nrFrames_1 + nrFrames_2 + nrFrames_3 + nrFrames_4)) {   		
						new_wavelength = wavelength_4;
						Start.setWavelength(new_wavelength, 1, false);
						Info = ("Step 4:" + wavelength_4 + " nm");
						exp_offset = a*Math.exp(-b*frame)+c;																// calculates exponential offset with varibales from exponential fit
				   	ratio = (a*Math.exp(-b*0)+c)/ (a*Math.exp(-b*frame)+c);										// calculates ratio between current and first offset
						F_correct = F * ratio;																					// multiplies current F value to get corrected value
						F_correct_List.add(frame, F_correct);
						dF_F0_correct = ((F_correct - F0) / F0) * 100;													// calculates corrected DF/F0 value
						dF_F0_correct_List.add(frame, dF_F0_correct); 
						
//Step 5:

					}  else if (rampmode == true && frame > (nrFrames_cal + nrFrames_1 + nrFrames_2 + nrFrames_3+ nrFrames_4) 
					&& frame <= (nrFrames_cal + nrFrames_1 + nrFrames_2 + nrFrames_3 + nrFrames_4+ nrFrames_5)) {   		
						new_wavelength = wavelength_5;
						Start.setWavelength(new_wavelength, 1, false);
						Info = ("Step 5:" + wavelength_5 + " nm");
						exp_offset = a*Math.exp(-b*frame)+c;																// calculates exponential offset with varibales from exponential fit
				   	ratio = (a*Math.exp(-b*0)+c)/ (a*Math.exp(-b*frame)+c);										// calculates ratio between current and first offset
						F_correct = F * ratio;																					// multiplies current F value to get corrected value
						F_correct_List.add(frame, F_correct);
						dF_F0_correct = ((F_correct - F0) / F0) * 100;													// calculates corrected DF/F0 value
						dF_F0_correct_List.add(frame, dF_F0_correct); 
						
//Step 6:

					}  else if (rampmode == true && frame > (nrFrames_cal + nrFrames_1 + nrFrames_2 + nrFrames_3+ nrFrames_4+ nrFrames_5) 
					&& frame <= (nrFrames_cal + nrFrames_1 + nrFrames_2 + nrFrames_3 + nrFrames_4+ nrFrames_5+ nrFrames_6)) {   	
						new_wavelength = wavelength_6;
						Start.setWavelength(new_wavelength, 1, false);
						Info = ("Step 6:" + wavelength_6 + " nm");
						exp_offset = a*Math.exp(-b*frame)+c;																// calculates exponential offset with varibales from exponential fit
				   	ratio = (a*Math.exp(-b*0)+c)/ (a*Math.exp(-b*frame)+c);										// calculates ratio between current and first offset
						F_correct = F * ratio;																					// multiplies current F value to get corrected value
						F_correct_List.add(frame, F_correct);
						dF_F0_correct = ((F_correct - F0) / F0) * 100;													// calculates corrected DF/F0 value
						dF_F0_correct_List.add(frame, dF_F0_correct); 

//Step 7:

					}  else if (rampmode == true && frame > (nrFrames_cal + nrFrames_1 + nrFrames_2 + nrFrames_3+ nrFrames_4+ nrFrames_5+ nrFrames_6) 
					&& frame <= (nrFrames_cal + nrFrames_1 + nrFrames_2 + nrFrames_3 + nrFrames_4+ nrFrames_5+ nrFrames_6+ nrFrames_7)) {   		
						new_wavelength = wavelength_7;
						Start.setWavelength(new_wavelength, 1, false);
						Info = ("Step 7:" + wavelength_7 + " nm");
						exp_offset = a*Math.exp(-b*frame)+c;																// calculates exponential offset with varibales from exponential fit
				   	ratio = (a*Math.exp(-b*0)+c)/ (a*Math.exp(-b*frame)+c);										// calculates ratio between current and first offset
						F_correct = F * ratio;																					// multiplies current F value to get corrected value
						F_correct_List.add(frame, F_correct);
						dF_F0_correct = ((F_correct - F0) / F0) * 100;													// calculates corrected DF/F0 value
						dF_F0_correct_List.add(frame, dF_F0_correct); 

//Step 8:

					}  else if (rampmode == true && frame > (nrFrames_cal + nrFrames_1 + nrFrames_2 + nrFrames_3+ nrFrames_4+ nrFrames_5+ nrFrames_6
					+ nrFrames_7) 
					&& frame <= (nrFrames_cal + nrFrames_1 + nrFrames_2 + nrFrames_3 + nrFrames_4+ nrFrames_5+ nrFrames_6+ nrFrames_7+ nrFrames_8)) {   		
						new_wavelength = wavelength_8;
						Start.setWavelength(new_wavelength, 1, false);
						Info = ("Step 8:" + wavelength_8 + " nm");
						exp_offset = a*Math.exp(-b*frame)+c;																// calculates exponential offset with varibales from exponential fit
				   	ratio = (a*Math.exp(-b*0)+c)/ (a*Math.exp(-b*frame)+c);										// calculates ratio between current and first offset
						F_correct = F * ratio;																					// multiplies current F value to get corrected value
						F_correct_List.add(frame, F_correct);
						dF_F0_correct = ((F_correct - F0) / F0) * 100;													// calculates corrected DF/F0 value
						dF_F0_correct_List.add(frame, dF_F0_correct); 

//Step 9:

					}  else if (rampmode == true && frame > (nrFrames_cal + nrFrames_1 + nrFrames_2 + nrFrames_3+ nrFrames_4+ nrFrames_5+ nrFrames_6
					+ nrFrames_7+ nrFrames_8) 
					&& frame <= (nrFrames_cal + nrFrames_1 + nrFrames_2 + nrFrames_3 + nrFrames_4+ nrFrames_5+ nrFrames_6+ nrFrames_7+ nrFrames_8+ nrFrames_9)) {   		
						new_wavelength = wavelength_9;
						Start.setWavelength(new_wavelength, 1, false);
						Info = ("Step 9:" + wavelength_9 + " nm");
						exp_offset = a*Math.exp(-b*frame)+c;																// calculates exponential offset with varibales from exponential fit
				   	ratio = (a*Math.exp(-b*0)+c)/ (a*Math.exp(-b*frame)+c);										// calculates ratio between current and first offset
						F_correct = F * ratio;																					// multiplies current F value to get corrected value
						F_correct_List.add(frame, F_correct);
						dF_F0_correct = ((F_correct - F0) / F0) * 100;													// calculates corrected DF/F0 value
						dF_F0_correct_List.add(frame, dF_F0_correct); 
//Step 10:

					}  else if (rampmode == true && frame > (nrFrames_cal + nrFrames_1 + nrFrames_2 + nrFrames_3+ nrFrames_4+ nrFrames_5+ nrFrames_6
					+ nrFrames_7+ nrFrames_8+ nrFrames_9) 
					&& frame <= (nrFrames_cal + nrFrames_1 + nrFrames_2 + nrFrames_3 + nrFrames_4+ nrFrames_5+ nrFrames_6+ nrFrames_7+ nrFrames_8+ nrFrames_9+ nrFrames_10)) {   		
						new_wavelength = wavelength_10;
						Start.setWavelength(new_wavelength, 1, false);
						Info = ("Step 10:" + wavelength_10 + " nm");
						exp_offset = a*Math.exp(-b*frame)+c;																// calculates exponential offset with varibales from exponential fit
				   	ratio = (a*Math.exp(-b*0)+c)/ (a*Math.exp(-b*frame)+c);										// calculates ratio between current and first offset
						F_correct = F * ratio;																					// multiplies current F value to get corrected value
						F_correct_List.add(frame, F_correct);
						dF_F0_correct = ((F_correct - F0) / F0) * 100;													// calculates corrected DF/F0 value
						dF_F0_correct_List.add(frame, dF_F0_correct); 
//Step 11:

					}  else if (rampmode == true && frame > (nrFrames_cal + nrFrames_1 + nrFrames_2 + nrFrames_3+ nrFrames_4+ nrFrames_5+ nrFrames_6
					+ nrFrames_7+ nrFrames_8+ nrFrames_9+ nrFrames_10) 
					&& frame <= (nrFrames_cal + nrFrames_1 + nrFrames_2 + nrFrames_3 + nrFrames_4+ nrFrames_5+ nrFrames_6+ nrFrames_7+ nrFrames_8+ nrFrames_9+ nrFrames_10+ nrFrames_11)) {   		
						new_wavelength = wavelength_11;
						Start.setWavelength(new_wavelength, 1, false);
						Info = ("Step 11:" + wavelength_11 + " nm");
						exp_offset = a*Math.exp(-b*frame)+c;																// calculates exponential offset with varibales from exponential fit
				   	ratio = (a*Math.exp(-b*0)+c)/ (a*Math.exp(-b*frame)+c);										// calculates ratio between current and first offset
						F_correct = F * ratio;																					// multiplies current F value to get corrected value
						F_correct_List.add(frame, F_correct);
						dF_F0_correct = ((F_correct - F0) / F0) * 100;													// calculates corrected DF/F0 value
						dF_F0_correct_List.add(frame, dF_F0_correct); 
									
					}

						else if (continious_ramp == true) {
								
								if (continious_ramp == true && frame > nrFrames_cal && frame <= first_delay_continious+nrFrames_cal){
								new_wavelength = start_wavelength;
								Start.setWavelength(new_wavelength, 1, false);
								Info = ("First delay: Wavelength at " + new_wavelength+ " nm");
								exp_offset = a*Math.exp(-b*frame)+c;																// calculates exponential offset with varibales from exponential fit
						   	ratio = (a*Math.exp(-b*0)+c)/ (a*Math.exp(-b*frame)+c);										// calculates ratio between current and first offset
								F_correct = F * ratio;																					// multiplies current F value to get corrected value
								F_correct_List.add(frame, F_correct);
								dF_F0_correct = ((F_correct - F0) / F0) * 100;													// calculates corrected DF/F0 value
								dF_F0_correct_List.add(frame, dF_F0_correct); 
								gui.message("first delay");
							
								} else if (continious_ramp == true && frame > nrFrames_cal+first_delay_continious && frame <= first_delay_continious+nrFrames_cal+nrFrames_continious_ramp) {
										int gerundet = wavelength_start_ramp+increment*(frame-(nrFrames_cal+first_delay_continious));
										new_wavelength = gerundet;
										Start.setWavelength(new_wavelength, 1, false);
										Info = ("Continious ramp: Wavelength at " + new_wavelength+ " nm");
										exp_offset = a*Math.exp(-b*frame)+c;																// calculates exponential offset with varibales from exponential fit
								   	ratio = (a*Math.exp(-b*0)+c)/ (a*Math.exp(-b*frame)+c);										// calculates ratio between current and first offset
										F_correct = F * ratio;																					// multiplies current F value to get corrected value
										F_correct_List.add(frame, F_correct);
										dF_F0_correct = ((F_correct - F0) / F0) * 100;													// calculates corrected DF/F0 value
										dF_F0_correct_List.add(frame, dF_F0_correct); 
										gui.message("ramp" + new_wavelength);
								
								}  else if (continious_ramp == true && frame > nrFrames_cal+first_delay_continious+nrFrames_continious_ramp && frame <= first_delay_continious+nrFrames_cal+last_delay_continious+nrFrames_continious_ramp) {
								new_wavelength = start_wavelength;
								Start.setWavelength(new_wavelength, 1, false);
								Info = ("Last delay: Wavelength at " + new_wavelength+ " nm");
								exp_offset = a*Math.exp(-b*frame)+c;																// calculates exponential offset with varibales from exponential fit
						   	ratio = (a*Math.exp(-b*0)+c)/ (a*Math.exp(-b*frame)+c);										// calculates ratio between current and first offset
								F_correct = F * ratio;																					// multiplies current F value to get corrected value
								F_correct_List.add(frame, F_correct);
								dF_F0_correct = ((F_correct - F0) / F0) * 100;													// calculates corrected DF/F0 value
								dF_F0_correct_List.add(frame, dF_F0_correct);
								gui.message("last delay");
								}
						}
						
					else if (pulsemode == true && i < number_repitions) {	

							if (pulsemode == true && frame > nrFrames_cal && frame <= first_delay+nrFrames_cal){
								new_wavelength = start_wavelength;
								Start.setWavelength(new_wavelength, 1, false);
								Info = ("First delay: calibration wavelength.");
								exp_offset = a*Math.exp(-b*frame)+c;																// calculates exponential offset with varibales from exponential fit
						   	ratio = (a*Math.exp(-b*0)+c)/ (a*Math.exp(-b*frame)+c);										// calculates ratio between current and first offset
								F_correct = F * ratio;																					// multiplies current F value to get corrected value
								F_correct_List.add(frame, F_correct);
								dF_F0_correct = ((F_correct - F0) / F0) * 100;													// calculates corrected DF/F0 value
								dF_F0_correct_List.add(frame, dF_F0_correct); 
								
							} else if (pulsemode == true && frame > nrFrames_cal+ first_delay+i*(interstim_duration+pulse_duration) && frame <= nrFrames_cal+(i+1)*pulse_duration + i*interstim_duration + first_delay) {
								gui.message("numberrepitions: "+number_repitions);
								int wavelength_pulse_mode = pulse_wavelength_start + i*((pulse_wavelength_end - pulse_wavelength_start)/(number_repitions-1));
								new_wavelength = wavelength_pulse_mode;
								Start.setWavelength(new_wavelength, 1, false);
								Info = ("Pulse at: " + new_wavelength + " nm");
								exp_offset = a*Math.exp(-b*frame)+c;																// calculates exponential offset with varibales from exponential fit
						   	ratio = (a*Math.exp(-b*0)+c)/ (a*Math.exp(-b*frame)+c);										// calculates ratio between current and first offset
								F_correct = F * ratio;																					// multiplies current F value to get corrected value
								F_correct_List.add(frame, F_correct);
								dF_F0_correct = ((F_correct - F0) / F0) * 100;													// calculates corrected DF/F0 value
								dF_F0_correct_List.add(frame, dF_F0_correct); 
								gui.message("wavelength: " +new_wavelength);
							
							} else if (pulsemode == true && frame > nrFrames_cal+ first_delay+(i+1)*pulse_duration+ i*interstim_duration && frame <= nrFrames_cal+(i+1)*(pulse_duration + interstim_duration) + first_delay) {
								new_wavelength = start_wavelength;
								Start.setWavelength(new_wavelength, 1, false);
								Info = ("Interstimulus period: calibration wavelength.");
								exp_offset = a*Math.exp(-b*frame)+c;																// calculates exponential offset with varibales from exponential fit
						   	ratio = (a*Math.exp(-b*0)+c)/ (a*Math.exp(-b*frame)+c);										// calculates ratio between current and first offset
								F_correct = F * ratio;																					// multiplies current F value to get corrected value
								F_correct_List.add(frame, F_correct);
								dF_F0_correct = ((F_correct - F0) / F0) * 100;													// calculates corrected DF/F0 value
								dF_F0_correct_List.add(frame, dF_F0_correct); 
							} else {
								i++;
								continue;
							}
					}
					
					wavelengths_List.add(frame+1, new_wavelength); 																			// Adds current wavelength to ArrayList
					dF_F0_List.add(frame, dF_F0); 																								// Adds current dF_F0 to ArrayList
					F_raw_List.add(frame, F); 																										// Adds current F value (gray value) ArrayList
					info_List.add(frame, Info);																									// Adds current Info text to ArrayList

	      	frame++; 
	      	    
	           }
	   else {
	      mmc.sleep(Math.min(0.5 * exposureMs, 20));
	   }
	}
	
	double t = System.currentTimeMillis() - now;								// Calculate elapsed time
	mmc.stopSequenceAcquisition();
	fps = nrFrames*1.0 / t * 1000;
	double t_sec = t/1000;

	gui.message("Acquisition finished. Elapsed time:  " + t + " ms (" + fps + " fps)"); 

// ****************************************************************************** 
// -----------------------
// (3) Write data to file:
// -----------------------

for (int i = 0; i < nrFrames; i++){
	time_List.add(i, (t_sec/nrFrames)+i*( t_sec/nrFrames));
}

// Calculation IV curve:
if (rampmode == true) {
double reach_plateau = nrFrames_per_step*0.75; // 
double teiler = nrFrames_per_step*0.25;

//1

double F_sum_1 = 0;
for (int i = nrFrames_cal+1+reach_plateau; i<nrFrames_cal+1+nrFrames_per_step; i++){
	F_sum_1 = dF_F0_correct_List.get(i) + F_sum_1;
}
double F_mean_1 = F_sum_1 / teiler;

//2

double F_sum_2 = 0;
for (int i = nrFrames_cal+1+reach_plateau+nrFrames_per_step; i<nrFrames_cal+1+nrFrames_per_step*2; i++){
	F_sum_2 = dF_F0_correct_List.get(i) + F_sum_2;
}
double F_mean_2 = F_sum_2 /  teiler;
	
//3
double F_sum_3 = 0;
for (int i = nrFrames_cal+1+reach_plateau+nrFrames_per_step*2; i<nrFrames_cal+1+nrFrames_per_step*3; i++){
	F_sum_3 = dF_F0_correct_List.get(i) + F_sum_3;
}
double F_mean_3 = F_sum_3 /  teiler;
	
//4

double F_sum_4 = 0;
for (int i = nrFrames_cal+1+reach_plateau+nrFrames_per_step*3; i<nrFrames_cal+1+nrFrames_per_step*4; i++){
	F_sum_4 = dF_F0_correct_List.get(i) + F_sum_4;
}
double F_mean_4 = F_sum_4 /  teiler;
	
//5

double F_sum_5 = 0;
for (int i = nrFrames_cal+1+reach_plateau+nrFrames_per_step*4; i<nrFrames_cal+1+nrFrames_per_step*5; i++){
	F_sum_5 = dF_F0_correct_List.get(i) + F_sum_5;
}
double F_mean_5 = F_sum_5 /  teiler;	
	
//6
double F_sum_6 = 0;
for (int i = nrFrames_cal+1+reach_plateau+nrFrames_per_step*5; i<nrFrames_cal+1+nrFrames_per_step*6; i++){
	F_sum_6 = dF_F0_correct_List.get(i) + F_sum_6;
}
double F_mean_6 = F_sum_6 /  teiler;		
	
	
//7

double F_sum_7 = 0;
for (int i = nrFrames_cal+1+reach_plateau+nrFrames_per_step*6; i<nrFrames_cal+1+nrFrames_per_step*7; i++){
	F_sum_7 = dF_F0_correct_List.get(i) + F_sum_7;
}
double F_mean_7 = F_sum_7 /  teiler;		
		
	
//8

double F_sum_8 = 0;
for (int i = nrFrames_cal+1+reach_plateau+nrFrames_per_step*7; i<nrFrames_cal+1+nrFrames_per_step*8; i++){
	
	F_sum_8 = dF_F0_correct_List.get(i) + F_sum_8;
}

double F_mean_8 = F_sum_8 /  teiler;		
	
//9

double F_sum_9 = 0;
for (int i = nrFrames_cal+1+reach_plateau+nrFrames_per_step*8; i<nrFrames_cal+1+nrFrames_per_step*9; i++){
	
	F_sum_9 = dF_F0_correct_List.get(i) + F_sum_9;
}

double F_mean_9 = F_sum_9 /  teiler;		
	
//10

double F_sum_10 = 0;
for (int i = nrFrames_cal+1+reach_plateau+nrFrames_per_step*9; i<nrFrames_cal+1+nrFrames_per_step*10; i++){
	
	F_sum_10 = dF_F0_correct_List.get(i) + F_sum_10;
}

double F_mean_10 = F_sum_10 /  teiler;	
	
//11

double F_sum_11 = 0;
for (int i = nrFrames_cal+1+reach_plateau+nrFrames_per_step*10; i<nrFrames_cal+1+nrFrames_per_step*11-1; i++){
	
	F_sum_11 = dF_F0_correct_List.get(i) + F_sum_11;
}

double F_mean_11 = F_sum_11 /  (teiler-1);		


DirectoryChooser dr = new DirectoryChooser("Choose directory"); 																// Choose directory for saving file
dr.setDefaultDirectory("D:\temp"); 	
acqDir = dr.getDirectory(); 

gd = new ij.gui.GenericDialog("Save files:"); 																						// Enter file name in user dialog
gd.addStringField("File name: ", ""); 
gd.showDialog(); 
if (gd.wasCanceled()) 
        return; 
title = gd.getNextString();

timeStamp = new SimpleDateFormat("yyyy/MM/dd HH:mm").format(Calendar.getInstance().getTime());						// Add time stamp
timeStamp_title = new SimpleDateFormat("_yyyy_MM_dd").format(Calendar.getInstance().getTime());						// Time stamp for file name

File file = new File(acqDir + title + timeStamp_title + ".txt"); 																// File location
FileWriter fileWriter = new FileWriter(file, true); 																				// Create a file writer object with above file
PrintWriter writer = new PrintWriter(fileWriter); 																					// Create a file object with above file writer
writer.println("Title: " + title + " Date: " + timeStamp);
writer.println("Parameters: Pulses from: " + wavelength_min + " nm to: " + wavelength_max + " nm. % Exposure time: " + exposure + " ms Binning: " + binning +"x" + binning);

writer.println("Bleaching correction function: exp. offset = " + f.format(a) + " * exp(-" + f2.format(b) + " * x) + " + f.format(c) + " R^2: " + f2.format(R) +" Video duration: " + f.format(t_sec) + " s Framerate: " + f.format(fps));
writer.println("");

writer.println("Clamp value (%) "+ " \t " + "Pseudo V (%)" );
writer.println(f.format(wavelength_1) + " \t " + f.format(F_mean_1) ) ;
writer.println(f.format(wavelength_2) + " \t " + f.format(F_mean_2) );
writer.println(f.format(wavelength_3) + " \t " + f.format(F_mean_3)  );
writer.println(f.format(wavelength_4) + " \t " + f.format(F_mean_4)  );
writer.println(f.format(wavelength_5) + " \t " + f.format(F_mean_5)  );
writer.println(f.format(wavelength_6) + " \t " + f.format(F_mean_6) );
writer.println(f.format(wavelength_7) + " \t " + f.format(F_mean_7)  );
writer.println(f.format(wavelength_8) + " \t " + f.format(F_mean_8)  );
writer.println(f.format(wavelength_9) + " \t " + f.format(F_mean_9)  );
writer.println(f.format(wavelength_10) + " \t " + f.format(F_mean_10)  );
writer.println(f.format(wavelength_11) + " \t " + f.format(F_mean_11)  );

writer.println("# Measurement"  + " \t " + "Time" + " \t " + "F" + " \t " + "F_bleach_correct" + " \t " + "dF/F0" + " \t " + "dF/F0_bleach_correct" + " \t " + "Wavelength" + " \t "+ "Info"+ " \t "+ "Step");

	for (int i = 0; i < nrFrames; i++){ 																								// Perform write operation of array
		writer.println(i + " \t " + f2.format(time_List.get(i)) + " \t " + f.format(F_raw_List.get(i)) + " \t " + f.format(F_correct_List.get(i)) + " \t " 
		+ f.format(dF_F0_List.get(i))+ " \t " + f.format(dF_F0_correct_List.get(i)) + " \t "+ f.format(wavelengths_List.get(i)) + " \t "+ info_List.get(i) );
	}	

writer.close(); 																																// Free resources

double[] v = new double [11]; 													// Wavelength Pseudo I
double[] w = new double [11]; 	                                    // DF/F0 Pseudo V

v[0] = wavelength_1;
w[0] = F_mean_1;
v[1] = wavelength_2;
w[1] = F_mean_2;
v[2] = wavelength_3;
w[2] = F_mean_3;
v[3] = wavelength_4;
w[3] = F_mean_4;
v[4] = wavelength_5;
w[4] = F_mean_5;
v[5] = wavelength_6;
w[5] = F_mean_6;
v[6] = wavelength_7;
w[6] = F_mean_7;
v[7] = wavelength_8;
w[7] = F_mean_8;
v[8] = wavelength_9;
w[8] = F_mean_9;
v[9] = wavelength_10;
w[9] = F_mean_10;
v[10] = wavelength_11;
w[10] = F_mean_11;
					
CurveFitter fitter_2=new CurveFitter(v, w); 

fitter_2.doFit(3); 																// 11 = exponential fit with offset
Fitter.plot(fitter_2); 															// Plot fit
Desktop desktop = Desktop.getDesktop();
if(file.exists()) desktop.open(file); 	

}

else if (pulsemode == true) {

DirectoryChooser dr = new DirectoryChooser("Choose directory"); 																// Choose directory for saving file
dr.setDefaultDirectory("D:\temp"); 	
acqDir = dr.getDirectory(); 

gd = new ij.gui.GenericDialog("Save files:"); 																						// Enter file name in user dialog
gd.addStringField("File name: ", ""); 
gd.showDialog(); 
if (gd.wasCanceled()) 
        return; 
title = gd.getNextString();

timeStamp = new SimpleDateFormat("yyyy/MM/dd HH:mm").format(Calendar.getInstance().getTime());						// Add time stamp
timeStamp_title = new SimpleDateFormat("_yyyy_MM_dd").format(Calendar.getInstance().getTime());						// Time stamp for file name

File file = new File(acqDir + title + timeStamp_title + ".txt"); 																// File location
FileWriter fileWriter = new FileWriter(file, true); 																				// Create a file writer object with above file
PrintWriter writer = new PrintWriter(fileWriter); 																					// Create a file object with above file writer
writer.println("Title: " + title + " Date: " + timeStamp);
writer.println("Protocol: " + first_delay + " frames + " + number_repitions + " x (" + pulse_duration + " frames @ " + pulse_wavelength + " nm + " + interstim_duration 
+ " frames no light). Exposure time: " + exposure + " ms Binning: " + binning +"x" + binning);

writer.println("Bleaching correction function: exp. offset = " + f.format(a) + " * exp(-" + f2.format(b) + " * x) + " + f.format(c) + " R^2: " + f2.format(R) +" Video duration: " + f.format(t_sec) + " s Framerate: " + f.format(fps));
writer.println("");


writer.println("# Measurement"  + " \t " + "Time" + " \t " + "F" + " \t " + "F_bleach_correct" + " \t " + "dF/F0" + " \t " + "dF/F0_bleach_correct" + " \t " + "Wavelength" + " \t "+ "Info");

	for (int h = 0; h < nrFrames-(number_repitions-1); h++){ 																								// Perform write operation of array
		writer.println(h + " \t " + f2.format(time_List.get(h)) + " \t " + f.format(F_raw_List.get(h)) + " \t " + f.format(F_correct_List.get(h)) + " \t " 
		+ f.format(dF_F0_List.get(h))+ " \t " + f.format(dF_F0_correct_List.get(h)) + " \t "+ f.format(wavelengths_List.get(h)) + " \t "+ info_List.get(h) );
	}	

writer.close(); 																																// Free resources
Desktop desktop = Desktop.getDesktop();
if(file.exists()) desktop.open(file); 	
}

else if (continious_ramp == true) {

DirectoryChooser dr = new DirectoryChooser("Choose directory"); 																// Choose directory for saving file
dr.setDefaultDirectory("D:\temp"); 	
acqDir = dr.getDirectory(); 

gd = new ij.gui.GenericDialog("Save files:"); 																						// Enter file name in user dialog
gd.addStringField("File name: ", ""); 
gd.showDialog(); 
if (gd.wasCanceled()) 
        return; 
title = gd.getNextString();

timeStamp = new SimpleDateFormat("yyyy/MM/dd HH:mm").format(Calendar.getInstance().getTime());						// Add time stamp
timeStamp_title = new SimpleDateFormat("_yyyy_MM_dd").format(Calendar.getInstance().getTime());						// Time stamp for file name

File file = new File(acqDir + title + timeStamp_title + ".txt"); 																// File location
FileWriter fileWriter = new FileWriter(file, true); 																				// Create a file writer object with above file
PrintWriter writer = new PrintWriter(fileWriter); 																					// Create a file object with above file writer
writer.println("Title: " + title + " Date: " + timeStamp);
writer.println("Protocol: " + first_delay_continious + " frames no light, then ramp from " +wavelength_start_ramp+  "nm to "+ wavelength_end_ramp + " nm within " + nrFrames_continious_ramp + "frames, then " + last_delay_continious 
+ " frames no light. "+ exposure + " ms Binning: " + binning +"x" + binning);

writer.println("Bleaching correction function: exp. offset = " + f.format(a) + " * exp(-" + f2.format(b) + " * x) + " + f.format(c) + " R^2: " + f2.format(R) +" Video duration: " + f.format(t_sec) + " s Framerate: " + f.format(fps));
writer.println("");


writer.println("# Measurement"  + " \t " + "Time" + " \t " + "F" + " \t " + "F_bleach_correct" + " \t " + "dF/F0" + " \t " + "dF/F0_bleach_correct" + " \t " + "Wavelength" + " \t "+ "Info");

	for (int i = 0; i < nrFrames; i++){ 																								// Perform write operation of array
		writer.println(i + " \t " + f2.format(time_List.get(i)) + " \t " + f.format(F_raw_List.get(i)) + " \t " + f.format(F_correct_List.get(i)) + " \t " 
		+ f.format(dF_F0_List.get(i))+ " \t " + f.format(dF_F0_correct_List.get(i)) + " \t "+ f.format(wavelengths_List.get(i)) + " \t "+ info_List.get(i) );
	}	

writer.close(); 																																// Free resources
Desktop desktop = Desktop.getDesktop();
if(file.exists()) desktop.open(file); 	
}

gui.getAcquisition("Live optical current clamp");  																				// Save acquisition
ij.IJ.saveAs("TIFF", acqDir + title + "_clamp_movie" + timeStamp_title + ".tif");
gui.getAcquisition("Live optical current clamp").promptToSave(false); 
ij.IJ.run("Close");


//Desktop desktop = Desktop.getDesktop();
//if(file.exists()) desktop.open(file); 																									// Open result file
        
Start.close(); 																																// Close PolychromeV
