# Supplementary material for: All-optical closed-loop voltage clamp for precise control of muscles and neurons in live animals
Source: Nat Commun. 2023 Apr 6;14:1939. doi: 10.1038/s41467-023-37622-6 (PMC10079764; doi:10.1038/s41467-023-37622-6)
Supplement: Supplementary file 7 — Supplementary Code 1 [file 41467_2023_37622_MOESM7_ESM.zip › OVC_main_script.bsh]

/* ***************************************************************************************** */
/* Optogenetic voltage clamp with online bleach correction - Camera and PolychromeV Control  */
/* ------------------------------------------------------------------------------------      */
/* Micromanager beanshell script to perform online fluorescence imaging, while in parallel   */
/* controlling the PolychromeV monochromator. Requires expression of a voltage sensor and    */
/* optogenetic tools for activation and inhibition. Compares measured F value with desired   */
/* DF/F0 holding value online and adapts PolychromeV wavelength accordingly. Once the        */
/* current F value is in desired tolerance range, wavelength will be hold.                   */                                       
/* ----------------------------------------------------------------------------------------- */
/* To run the script, place a copy of TILLPolychrome.jar into MMPlugins folder and the       */
/* TILLPolychromeJ.dll (Windows 64) into Windows Sys32 folder. Runs on Micromanager 1.4.22.  */
/* ----------------------------------------------------------------------------------------- */
/* Amelie Bergs                                                                              */
/* ***************************************************************************************** */

// Imports for camera control and image processing:
import ij.*;
import ij.process.*; 
import org.micromanager.api.AcquisitionOptions;
import java.lang.Math;
import ij.measure.*;
package ij.process;
import java.awt.*;
import *;
import ij.text.*;
import ij.measure.ResultsTable;
import java.util.ArrayList;
import java.lang.String;
import ij.ImagePlus;
import ij.gui.Roi;
import ij.measure.CurveFitter;
import ij.plugin.frame.Fitter;
import ij.process.ImageProcessor;
import ij.process.ImageStatistics;
import bsh.Interpreter;
import bsh.EvalError;
import org.micromanager.utils.ImageUtils;

// Imports for PolychromeV Control:
import java.lang.reflect.Field;
import java.lang.*;
import java.io;
import java.net;
import com.bruxton.polychrome.*;			// Place copy of TILLPolychrome.jar into MMPlugins folder

// Imports for save data as file:
import java.io.FileWriter;
import java.io.PrintWriter;

// Variables for PolychromeV:
long handle;
int index;
double wavelength;
double duration;
boolean returnToRestingWavelength;

// Function feedback-loop algorithm:
double feedbackloop(a, b, c, frame, F, F0, F_correct_List, change_correct_List, holding_dF_F0, wavelengths_List, increment, multiplier_strength) {
	// Corrects gray values based on exponential fitting function, calculates corrected DF/F0 and adapts wavelength accordingly (with weigthed increment)
	exp_offset = a*Math.exp(-b*frame)+c;																// calculates exponential offset with varibales from exponential fit
	ratio = (a*Math.exp(-b*0)+c)/ (a*Math.exp(-b*frame)+c);										// calculates ratio between current and first offset
	F_correct = F * ratio;																					// multiplies current F value to get corrected value
	F_correct_List.add(frame, F_correct);
	dF_F0_correct = ((F_correct - F0) / F0) * 100;													// calculates corrected DF/F0 value
	change_correct_List.add(frame, dF_F0_correct); 		
	int multiplier = Math.abs(holding_dF_F0 - dF_F0_correct)*multiplier_strength; 		// calculates multiplier variable to weight difference between set and current DF/F0 value
	new_wavelength = (wavelengths_List.get(frame)) + multiplier*increment; 					// Wavelength is calculated based on last wavelength plus weighted multiplier
	Start.setWavelength(new_wavelength, 1, false);													// Sets PolychromeV to new wavelength
	return new_wavelength;
}

// Lists:
ArrayList wavelengths_List = new ArrayList();			// Array to store wavelength values
ArrayList dF_F0_List = new ArrayList(); 					// Array to store DF_F0 values
ArrayList F_raw_List = new ArrayList(); 					// Array to store F values
ArrayList info_List = new ArrayList(); 					// Array to store Info strings
ArrayList F_correct_List = new ArrayList(); 				// Array to store corrected gray values
ArrayList dF_F0_correct_List = new ArrayList(); 		// Array to store corrected DF_F0 values
ArrayList step_List = new ArrayList(); 					// Array to store number of step information
ArrayList time_List = new ArrayList(); 					// Array to store time points

// Decimal formats:
DecimalFormat f = new DecimalFormat("#0.00");			// Set decimal format for output
DecimalFormat f2 = new DecimalFormat("#0.0000");

// *****************************************************************************************
// ----------------
// (1) Preparation:
// ----------------
 	gui.clearMessageWindow();
	gui.message("Optogenetic voltage clamp: Camera + PolychromeV Control");

	// Open PolychromeV (any USB port):
	Polychrome Start = new Polychrome(0);				// "Start" is name of Polychrome. index - Specifies which Polychome to open. 
																	// This index should be 0 unless there are more than one Polychromes attached to the system.
	Start.setBandwidth(15, 1);																														
	Start.setWavelength(690, 1, false);					// Set Polychrome to resting wavelength (before user dialog) 
	
	// User dialog to select desired parameters:
		int min = -40;											// Min and max of selectable DF/F0 holding values. Change (for future GEVIs) if necessary.
		int max = 40;
		String[] binningtable = {"1","2","4","8"};	// Arrays for dropdown menus: binning and increment sign 
		String[] incrementtable = {"1","-1"};

	//Input:
		gd = new ij.gui.GenericDialog("Optogenetic Voltage Clamp:");
		gd.addMessage("Optogenetic Voltage Clamp parameters:");
		gd.addMessage("");
		gd.addMessage("Step (1):");
		gd.addSlider("Holding DF/F0 (%):",min,max,0);			// Select holding DF/F0 value for step 1 (in %)
		gd.addNumericField("Number of frames: ", 500, 0);		// Select number of frames for step 1
		gd.addMessage("");
		gd.addMessage("Step (2):");
		gd.addSlider("Holding DF/F0 (%):",min,max,-5);			// Select holding DF/F0 value for step 2 (in %)
		gd.addNumericField("Number of frames: ", 500, 0);		// Select number of frames for step 2
		gd.addMessage("");
		gd.addMessage("Step (3):");
		gd.addSlider("Holding DF/F0 (%):",min,max,5);			// Select holding DF/F0 value for step 3 (in %)
		gd.addNumericField("Number of frames: ", 500, 0);		// Select number of frames for step 3
		gd.addMessage("");
		gd.addMessage("");
		gd.addNumericField("Number of frames for calibration: ", 2000, 0);				// Select number of frames for calibration/ bleaching correction
		gd.addNumericField("Tolerance for holding DF/F0 (%): ", 1, 0); 					// Select tolerance range for holding DF/F0 (in %)
		gd.addChoice("Increment start sign: ", incrementtable, incrementtable[1]);		// Starting sign of wavelength increment (e.g.: -1 --> if current DF/F0 value is greater than holding value, system decreases wavelength)
		gd.addNumericField("Multiplier strength: ", 1, 0); 									// Increase increment multiplier (>1 -> OVC will react with greater wavelength changes.)
		gd.addNumericField("Calibration starting wavelength (nm): ", 535, 0); 			// Select wavelength for calibration phase, to counteract optical crosstalk (in nm)
		gd.addNumericField("Wavelength lower limit (nm): ", 400, 0); 						// Select lower wavelength limit (in nm)
		gd.addNumericField("Wavelength upper limit (nm): ", 600, 0);						// Select upper wavelength limit (in nm)
		gd.addMessage("");
		gd.addMessage("Camera + acquisition parameters:");
		gd.addMessage("");
		gd.addNumericField("Light intensity (%): ", 100, 0);			// Select light intensity of PolychromeV (in %)
		gd.addNumericField("Exposure time (ms): ", 10, 0);          // Select exposure time of the camera (in ms)
		gd.addChoice("Binning", binningtable, binningtable[2]);		// Select camera binning
		gd.showDialog(); 
		if (gd.wasCanceled()) 
		        return; 
	//Get output:
		double holding_dF_F0 = gd.getNextNumber(); 																						
		int nrFrames_1 = gd.getNextNumber();
		double holding_dF_F0_2 = gd.getNextNumber();
		int nrFrames_2 = gd.getNextNumber();
		double holding_dF_F0_3 = gd.getNextNumber();
		int nrFrames_3 = gd.getNextNumber();
		int nrFrames_cal = gd.getNextNumber();
		double tolerance = gd.getNextNumber();  
		String incrementstartsign = gd.getNextChoice(); 
		double multiplier_strength = gd.getNextNumber(); 
		double start_wavelength = gd.getNextNumber(); 
		double wllow = gd.getNextNumber(); 																									
		double wlup = gd.getNextNumber(); 																									
		int intensity = gd.getNextNumber(); 
		int exposure = gd.getNextNumber(); 
		String binning = gd.getNextChoice(); 
		int binning_int = Integer.parseInt(binning);	
		int incrementstartsign_int = Integer.parseInt(incrementstartsign);
		
		int nrFrames = nrFrames_1 + nrFrames_2 + nrFrames_3 + nrFrames_cal;			// calculates total number of frames
		double intensitydez = intensity/100;
		
		gui.message("Acquisition is running... Calibration..."); 
		gui.message("multiplier strength: " + multiplier_strength);
// ****************************************************************************** 
// ----------------
// (2) Acquisition:
// ----------------

	// clear all previous acquisitions:
		gui.closeAllAcquisitions();
			
	// Preparation of acquisition:
		mmc.setExposure(exposure);
		cameraName = mmc.getCameraDevice();	
		mmc.setProperty(cameraName, "Binning", binning); 										// Set Binning of Camera
		gui.refreshGUI();
		
		// file locations:
		OVC = gui.getUniqueAcquisitionName("Live optical voltage clamp");
		rootDirName = "C:/AcquisitionData";
		
		// # of frames:
		nrChannels = nrSlices = nrPositions = 1;
		gui.openAcquisition(OVC, rootDirName,
		nrFrames, nrChannels, nrSlices, nrPositions,
		 /* show */ true,
		 /* save */ false);			
		
		width = (int) mmc.getImageWidth();
		height = (int) mmc.getImageHeight();
		bytesPerPixel = (int) mmc.getBytesPerPixel();
		bitDepth = (int) mmc.getImageBitDepth();

	// Variables for feedbackloop:
		double tolerance_max = holding_dF_F0 + tolerance; 										// Upper tolerance value in %
		double tolerance_min = holding_dF_F0 - tolerance; 										// lower tolerance value in %
		double tolerance_max_step2 = holding_dF_F0_2 + tolerance; 							// Upper and lower tolerance values of step 2 and 3													
		double tolerance_min_step2 = holding_dF_F0_2 - tolerance; 
		double tolerance_max_step3 = holding_dF_F0_3 + tolerance; 																					
		double tolerance_min_step3 = holding_dF_F0_3 - tolerance; 																						
		double increment = incrementstartsign_int; 												// Increment for wavelength adaption
		double new_wavelength = start_wavelength;													// Initialize wavelength
		double dF_F0;			
		double F0 = 0;																						// Initialize F0
		dF_F0_correct = 0;
		F_correct = 0;
		wavelengths_List.add(0,start_wavelength); 												// Add wavelength starting value
		
		gui.initializeAcquisition(OVC, width, height, bytesPerPixel, bitDepth);
		
		mmc.startSequenceAcquisition(nrFrames, 0, true);
		frame = 0;			//initialize frame
		
		exposureMs = mmc.getExposure();
		now = System.currentTimeMillis();
		while (mmc.getRemainingImageCount() > 0 || mmc.isSequenceRunning(mmc.getCameraDevice())) {
		   if (mmc.getRemainingImageCount() > 0) {
		      img = mmc.popNextTaggedImage();
		      ImageProcessor proc = ImageUtils.makeProcessor(img);
		      double F = proc.getStatistics().mean;
		      gui.addImageToAcquisition(OVC, frame, 0, 0, 0, img);
		      dF_F0 = ((F - F0) / F0) * 100; 														// Calculation of dF/F0

				if (frame < nrFrames_cal && frame != (nrFrames_cal-1)) {						// Calibration phase
						F_correct_List.add(frame, 0);
						dF_F0_correct_List.add(frame, 0); 
						Start.setWavelength(start_wavelength, 1, false);
						Info = ("Calibration");
							
					} 	else if  (frame == (nrFrames_cal-1)){										// Bleaching correction: Exponential fit with offset (ImageJ CurveFitter)
										
              		n = F_raw_List.size();															// Find out, how many raw F values are stored 
						double[] x = new double [n]; 													// Frames
						double[] y = new double [n]; 													// F values

							for (int i=2;i<n;i++){
									x[i]=Double.valueOf(i);    
									y[i]=Double.valueOf(F_raw_List.get(i));	    
							}
					
						y[0] = Double.valueOf(F_raw_List.get(4)); 
						y[1] = Double.valueOf(F_raw_List.get(4));
						y[2] = Double.valueOf(F_raw_List.get(4));
					
	
						CurveFitter fitter=new CurveFitter(x, y); 

						fitter.doFit(11); 																// 11 = exponential fit with offset
						//Fitter.plot(fitter); 															// Plot fit
											 
						double[] respara = fitter.getParams(); 									// Extract parameters of exponntial function 
						a = respara[0];
						b = respara[1];
						c = respara[2];

						R = fitter.getRSquared();
						
					
						F_correct_List.add(frame, 0);
						dF_F0_correct_List.add(frame, 0);
					
						gui.message("Exponential fit for bleaching correction done."); 
				   	gui.message("Bleach correction function: exp. offset = " + a + " * exp(-" + b + " * x) + " + c);
				   	Info = ("Bleach correction function: exp. offset = " + a + " * exp(-" + b + " * x) + " + c);
				   					   
					} else if (frame == nrFrames_cal){												// Calculation of F0 (based on ~first 50 frames)
						
						MeanSum = 0;
							for (int i=5;i<55;i++){
									MeanSum = Double.valueOf(F_raw_List.get(i)*(a*Math.exp(-b*0)+c)/ (a*Math.exp(-b*i)+c)) + MeanSum;
								 
							}
						F0 = MeanSum/50;
						
						Info = ("Calculating F0: " + F0);

						F_correct_List.add(frame, 0);
						dF_F0_correct_List.add(frame, 0);
						
//Step 1:
					} else if (dF_F0_correct > tolerance_max && wllow <= new_wavelength && new_wavelength <= wlup && frame > nrFrames_cal && frame <= (nrFrames_cal + nrFrames_1)) {   					// if dF_F0 greater than desired value and wavelength in range
						new_wavelength = feedbackloop(a, b, c, frame, F, F0, F_correct_List, dF_F0_correct_List, holding_dF_F0, wavelengths_List, increment, multiplier_strength);
						
						Info = ("Current dF/F0 greater than holding dF/F0 (" + holding_dF_F0 +" %). --> Change wavelength by " + Math.abs(wavelengths_List.get(frame)-new_wavelength) + " nm");

					} else if (dF_F0_correct < tolerance_min && wllow <= new_wavelength && new_wavelength <= wlup && frame > nrFrames_cal && frame <= (nrFrames_cal + nrFrames_1)) { 			// if dF_F0 smaller than desired value and wavelength in range
						new_wavelength = feedbackloop(a, b, c, frame, F, F0, F_correct_List, dF_F0_correct_List, holding_dF_F0, wavelengths_List, -increment, multiplier_strength);
						
						Info = ("Current dF/F0 smaller than holding dF/F0 (" + holding_dF_F0 +" %). --> Change wavelength by " + Math.abs(wavelengths_List.get(frame)-new_wavelength) + " nm");

//Step 2:
					}  else if (steps = true && dF_F0_correct > tolerance_max_step2 && wllow <= new_wavelength && new_wavelength <= wlup && frame > (nrFrames_cal + nrFrames_1) && frame <= (nrFrames_cal + nrFrames_1 + nrFrames_2)) {   		// if dF_F0 greater than desired value and wavelength in range
						new_wavelength = feedbackloop(a, b, c, frame, F, F0, F_correct_List, dF_F0_correct_List, holding_dF_F0_2, wavelengths_List, increment, multiplier_strength);
						
						Info = ("Current dF/F0 greater than holding dF/F0 (" + holding_dF_F0_2 +" %). --> Change wavelength by " + Math.abs(wavelengths_List.get(frame)-new_wavelength) + " nm");

					}  else if (steps = true && dF_F0_correct < tolerance_min_step2 && wllow <= new_wavelength && new_wavelength <= wlup && frame > (nrFrames_cal + nrFrames_1) && frame <= (nrFrames_cal + nrFrames_1 + nrFrames_2)) { 			// if dF_F0 smaller than desired value and wavelength in range
						new_wavelength = feedbackloop(a, b, c, frame, F, F0, F_correct_List, dF_F0_correct_List, holding_dF_F0_2, wavelengths_List, -increment, multiplier_strength);
						
						Info = ("Current dF/F0 smaller than holding dF/F0 (" + holding_dF_F0_2 +" %). --> Change wavelength by " + Math.abs(wavelengths_List.get(frame)-new_wavelength) + " nm");
		
//Step 3:

					}  else if (steps = true && dF_F0_correct > tolerance_max_step3 && wllow <= new_wavelength && new_wavelength <= wlup && frame > (nrFrames_cal + nrFrames_1 + nrFrames_2) 
					&& frame <= (nrFrames_cal + nrFrames_1 + nrFrames_2 + nrFrames_3)) {   		// if dF_F0 greater than desired value and wavelength in range
						new_wavelength = feedbackloop(a, b, c, frame, F, F0, F_correct_List, dF_F0_correct_List, holding_dF_F0_3, wavelengths_List, increment, multiplier_strength);
						
						Info = ("Current dF/F0 greater than holding dF/F0 (" + holding_dF_F0_3 +" %). --> Change wavelength by " + Math.abs(wavelengths_List.get(frame)-new_wavelength) + " nm");}  else if (steps = true && dF_F0_correct < tolerance_min_step3 && wllow <= new_wavelength && new_wavelength <= wlup && frame > (nrFrames_cal + nrFrames_1) && frame > (nrFrames_cal + nrFrames_1 + nrFrames_2) 

					
					&& frame <= (nrFrames_cal + nrFrames_1 + nrFrames_2 + nrFrames_3)) { 			// if dF_F0 smaller than desired value and wavelength in range
						new_wavelength = feedbackloop(a, b, c, frame, F, F0, F_correct_List, dF_F0_correct_List, holding_dF_F0_3, wavelengths_List, -increment, multiplier_strength);
						
						Info = ("Current dF/F0 smaller than holding dF/F0 (" + holding_dF_F0_3 +" %). --> Change wavelength by " + Math.abs(wavelengths_List.get(frame)-new_wavelength) + " nm");
					
					} else  {																															// If dF_F0 is in tolerance range 		
						exp_offset = a*Math.exp(-b*frame)+c;
						ratio = (a*Math.exp(-b*0)+c)/ (a*Math.exp(-b*frame)+c);
						F_correct = F * ratio;
						F_correct_List.add(frame, F_correct);
					   dF_F0_correct = ((F_correct - F0) / F0) * 100; 
						dF_F0_correct_List.add(frame, dF_F0_correct); 
						new_wavelength = (wavelengths_List.get(frame));
						Start.setWavelength(new_wavelength, 1, false);
						Info = "Hold. Current dF/F0 in tolerance range.";			
					}
						
						if (new_wavelength < wllow) {																								// Correction, if lower wavelenghth limit is reached 
							new_wavelength = new_wavelength + (wllow-new_wavelength);
							Info = ("Lower wavelength limit (" + wllow + "nm) reached --> Correction.");
					
						} else if (new_wavelength > wlup) {																						// Correction, if upper wavelength limit is reached 
							new_wavelength = new_wavelength + (wlup-new_wavelength);
							Info = ("Upper wavelength limit (" + wlup + "nm) reached --> Correction.");								
						} 
							
					wavelengths_List.add(frame+1, new_wavelength); 																			// Adds current wavelength to ArrayList
					dF_F0_List.add(frame, dF_F0); 																								// Adds current dF_F0 to ArrayList
					F_raw_List.add(frame, F); 																										// Adds current F value (gray value) ArrayList
					info_List.add(frame, Info);																									// Adds current Info text to ArrayList

	      	frame++; 
	      	    
	           }
	   else {
	      mmc.sleep(Math.min(0.5 * exposureMs, 20));
	   }
	}
	
	double t = System.currentTimeMillis() - now;								// Calculate elapsed time
	mmc.stopSequenceAcquisition();
	fps = nrFrames*1.0 / t * 1000;
	double t_sec = t/1000;

	gui.message("Acquisition finished. Elapsed time:  " + t + " ms (" + fps + " fps)"); 

// ****************************************************************************** 
// -----------------------
// (3) Write data to file:
// -----------------------

for (int i = 0; i < nrFrames_cal; i++){
	step_List.add(i, "-");
}
for (int i = nrFrames_cal; i < nrFrames_cal+nrFrames_1; i++){
	step_List.add(i, "Step 1: "+holding_dF_F0 + " %");
}
for (int i = nrFrames_cal+nrFrames_1; i < nrFrames_cal+nrFrames_1+nrFrames_2; i++){
	step_List.add(i, "Step 2: "+ holding_dF_F0_2 + " %");
}
for (int i = nrFrames_cal+nrFrames_1+nrFrames_2; i < nrFrames_cal+nrFrames_1+nrFrames_2+nrFrames_3; i++){
	step_List.add(i, "Step 3: "+ holding_dF_F0_3 + " %");
}	
for (int i = 0; i < nrFrames; i++){
	time_List.add(i, (t_sec/nrFrames)+i*( t_sec/nrFrames));
}

DirectoryChooser dr = new DirectoryChooser("Choose directory"); 																// Choose directory for saving file
dr.setDefaultDirectory("D:\temp"); 	
acqDir = dr.getDirectory(); 

gd = new ij.gui.GenericDialog("Save files:"); 																						// Enter file name in user dialog
gd.addStringField("File name: ", ""); 
gd.showDialog(); 
if (gd.wasCanceled()) 
        return; 
title = gd.getNextString();

timeStamp = new SimpleDateFormat("yyyy/MM/dd HH:mm").format(Calendar.getInstance().getTime());						// Add time stamp
timeStamp_title = new SimpleDateFormat("_yyyy_MM_dd").format(Calendar.getInstance().getTime());						// Time stamp for file name

File file = new File(acqDir + title + timeStamp_title + ".txt"); 																// File location
FileWriter fileWriter = new FileWriter(file, true); 																				// Create a file writer object with above file
PrintWriter writer = new PrintWriter(fileWriter); 																					// Create a file object with above file writer
writer.println("Title: " + title + " Date: " + timeStamp);
writer.println("Parameters for step (1): Holding dF/F0: " + holding_dF_F0 + " % Tolerance range: " + tolerance_min + " - " + tolerance_max + " % Exposure time: " + exposure + " ms Binning: " + binning +"x" + binning);
writer.println("Parameters for step (2): Holding dF/F0: " + holding_dF_F0_2 + " % Tolerance range: " + tolerance_min_step2 + " - " + tolerance_max_step2 + " %");
writer.println("Parameters for step (3): Holding dF/F0: " + holding_dF_F0_3 + " % Tolerance range: " + tolerance_min_step3 + " - " + tolerance_max_step3 + " %");
writer.println("Bleaching correction function: exp. offset = " + f.format(a) + " * exp(-" + f2.format(b) + " * x) + " + f.format(c) + " R^2: " + f2.format(R) +" Video duration: " + f.format(t_sec) + " s Framerate: " + f.format(fps));
writer.println("");
writer.println("# Measurement"  + " \t " + "Time" + " \t " + "F" + " \t " + "F_bleach_correct" + " \t " + "dF/F0" + " \t " + "dF/F0_bleach_correct" + " \t " + "Wavelength" + " \t "+ "Info"+ " \t "+ "Step");

	for (int i = 0; i < nrFrames; i++){ 																								// Perform write operation of array
		writer.println(i + " \t " + f2.format(time_List.get(i)) + " \t " + f.format(F_raw_List.get(i)) + " \t " + f.format(F_correct_List.get(i)) + " \t " 
		+ f.format(dF_F0_List.get(i))+ " \t " + f.format(dF_F0_correct_List.get(i)) + " \t "+ f.format(wavelengths_List.get(i)) + " \t "+ info_List.get(i) + " \t "+ step_List.get(i));
	}	

writer.close(); 																																// Free resources


gui.getAcquisition("Live optical voltage clamp");  																				// Save acquisition
ij.IJ.saveAs("TIFF", acqDir + title + "_clamp_movie" + timeStamp_title + ".tif");
gui.getAcquisition("Live optical voltage clamp").promptToSave(false); 
ij.IJ.run("Close");


Desktop desktop = Desktop.getDesktop();
if(file.exists()) desktop.open(file); 																									// Open result file
        
Start.close(); 																																// Close PolychromeV
