# Supplementary material for: All-optical closed-loop voltage clamp for precise control of muscles and neurons in live animals
Source: Nat Commun. 2023 Apr 6;14:1939. doi: 10.1038/s41467-023-37622-6 (PMC10079764; doi:10.1038/s41467-023-37622-6)
Supplement: Supplementary file 7 — Supplementary Code 1 [file 41467_2023_37622_MOESM7_ESM.zip › OVC_pseudo-IV_script.bsh]

/* ***************************************************************************************** */
/* Optogenetic voltage clamp with online bleach correction - pseudo IV mode						*/
/* ------------------------------------------------------------------------------------      */
/* Micromanager beanshell script to perform online fluorescence imaging, while in parallel   */
/* controlling the PolychromeV monochromator. Requires expression of a voltage sensor and    */
/* optogenetic tools for activation and inhibition. Compares measured F value with desired   */
/* DF/F0 holding value online and adapts PolychromeV wavelength accordingly. Once the        */
/* current F value is in desired tolerance range, wavelength will be hold. This mode enables */ 
/* to clamp relative fluorescence in 11 consecutive steps based on previously selected upper */ 
/* and lower limits, resulting in an output of the average DF/F0 value and associated        */ 
/* wavelength achieved for each step (calculated as a mean of the last 25 % of each step).   */ 
/* An optical wavelength / DF/F0 curve is produced and can be translated into an estimated   */ 
/* I/V-diagram using the calibration functions provided in the paper.                        */                                       
/* ----------------------------------------------------------------------------------------- */
/* To run the script, place a copy of TILLPolychrome.jar into MMPlugins folder and the       */
/* TILLPolychromeJ.dll (Windows 64) into Windows Sys32 folder. Runs on Micromanager 1.4.22.  */
/* ----------------------------------------------------------------------------------------- */
/* Amelie Bergs                                                                              */
/* ***************************************************************************************** */

// Imports for camera control and image processing:
import ij.*;
import ij.process.*; 
import org.micromanager.api.AcquisitionOptions;
import java.lang.Math;
import ij.measure.*;
package ij.process;
import java.awt.*;
import *;
import ij.text.*;
import ij.measure.ResultsTable;
import java.util.ArrayList;
import java.lang.String;
import ij.ImagePlus;
import ij.gui.Roi;
import ij.measure.CurveFitter;
import ij.plugin.frame.Fitter;
import ij.process.ImageProcessor;
import ij.process.ImageStatistics;
import bsh.Interpreter;
import bsh.EvalError;
import org.micromanager.utils.ImageUtils;

// Imports for PolychromeV Control:
import java.lang.reflect.Field;
import java.lang.*;
import java.io;
import java.net;
import com.bruxton.polychrome.*;			// Place copy of TILLPolychrome.jar into MMPlugins folder

// Imports for save data as file:
import java.io.FileWriter;
import java.io.PrintWriter;

// Variables for PolychromeV:
long handle;
int index;
double wavelength;
double duration;
boolean returnToRestingWavelength;

// Function feedback-loop algorithm:
double feedbackloop(a, b, c, frame, F, F0, F_correct_List, change_correct_List, holding_dF_F0, wavelengths_List, increment, multiplier_strength) {
	// Corrects gray values based on exponential fitting function, calculates corrected DF/F0 and adapts wavelength accordingly (with weigthed increment)
	exp_offset = a*Math.exp(-b*frame)+c;																// calculates exponential offset with varibales from exponential fit
	ratio = (a*Math.exp(-b*0)+c)/ (a*Math.exp(-b*frame)+c);										// calculates ratio between current and first offset
	F_correct = F * ratio;																					// multiplies current F value to get corrected value
	F_correct_List.add(frame, F_correct);
	dF_F0_correct = ((F_correct - F0) / F0) * 100;													// calculates corrected DF/F0 value
	change_correct_List.add(frame, dF_F0_correct); 		
	int multiplier = Math.abs(holding_dF_F0 - dF_F0_correct)*multiplier_strength; 		// calculates multiplier variable to weight difference between set and current DF/F0 value
	//gui.message("holding: "+holding_dF_F0);
	new_wavelength = (wavelengths_List.get(frame)) + multiplier*increment; 					// Wavelength is calculated based on last wavelength plus weighted multiplier
	Start.setWavelength(new_wavelength, 1, false);													// Sets PolychromeV to new wavelength
	return new_wavelength;
}

// Lists:
ArrayList wavelengths_List = new ArrayList();			// Array to store wavelength values
ArrayList dF_F0_List = new ArrayList(); 					// Array to store DF_F0 values
ArrayList F_raw_List = new ArrayList(); 					// Array to store F values
ArrayList info_List = new ArrayList(); 					// Array to store Info strings
ArrayList F_correct_List = new ArrayList(); 				// Array to store corrected gray values
ArrayList dF_F0_correct_List = new ArrayList(); 		// Array to store corrected DF_F0 values
ArrayList step_List = new ArrayList(); 					// Array to store number of step information
ArrayList time_List = new ArrayList(); 					// Array to store time points

// Decimal formats:
DecimalFormat f = new DecimalFormat("#0.00");			// Set decimal format for output
DecimalFormat f2 = new DecimalFormat("#0.0000");

// *****************************************************************************************
// ----------------
// (1) Preparation:
// ----------------
 	gui.clearMessageWindow();
	gui.message("Optogenetic voltage clamp: Camera + PolychromeV Control");

	// Open PolychromeV (any USB port):
	Polychrome Start = new Polychrome(0);				// "Start" is name of Polychrome. index - Specifies which Polychome to open. 
																	// This index should be 0 unless there are more than one Polychromes attached to the system.
	Start.setBandwidth(15, 0.1);																														
	Start.setWavelength(690, 1, false);					// Set Polychrome to resting wavelength (before user dialog) 
	
	// User dialog to select desired parameters:
		int min = -40;											// Min and max of selectable DF/F0 holding values. Change (for future GEVIs) if necessary.
		int max = 40;
		String[] binningtable = {"1","2","4","8"};	// Arrays for dropdown menus: binning and increment sign 
		String[] incrementtable = {"1","-1"};

	//Input:
		gd = new ij.gui.GenericDialog("OVC - Pseudo IV curve:");
		gd.addMessage("Pseudo-IV parameters:");
		gd.addMessage("");
		gd.addSlider("Clamp from (%):",min,max,5);
		gd.addSlider("... to (%):",min,max,-5);
		gd.addNumericField("Number of frames for each holding value: ", 40, 0);		// Select number of frames 
			
		gd.addMessage("");
		gd.addMessage("");
		gd.addNumericField("Number of frames for calibration: ", 2000, 0);				// Select number of frames for calibration/ bleaching correction
		gd.addNumericField("Tolerance for holding DF/F0 (%): ", 0.5, 0); 					// Select tolerance range for holding DF/F0 (in %)
		gd.addChoice("Increment start sign: ", incrementtable, incrementtable[1]);		// Starting sign of wavelength increment (e.g.: -1 --> if current DF/F0 value is greater than holding value, system decreases wavelength)
		gd.addNumericField("Multiplier strength: ", 1, 0); 									// Increase increment multiplier (>1 -> OVC will react with greater wavelength changes.)
		gd.addNumericField("Calibration starting wavelength (nm): ", 525, 0); 			// Select wavelength for calibration phase, to counteract optical crosstalk (in nm)
		gd.addNumericField("Wavelength lower limit (nm): ", 400, 0); 						// Select lower wavelength limit (in nm)
		gd.addNumericField("Wavelength upper limit (nm): ", 600, 0);						// Select upper wavelength limit (in nm)
		gd.addMessage("");
		gd.addMessage("Camera + acquisition parameters:");
		gd.addMessage("");
		gd.addNumericField("Light intensity (%): ", 100, 0);			// Select light intensity of PolychromeV (in %)
		gd.addNumericField("Exposure time (ms): ", 10, 0);          // Select exposure time of the camera (in ms)
		gd.addChoice("Binning", binningtable, binningtable[2]);		// Select camera binning
		gd.showDialog(); 
		if (gd.wasCanceled()) 
		        return; 
	//Get output:
		double holding_min = gd.getNextNumber(); 	
		double holding_max = gd.getNextNumber(); 																						
		int nrFrames_per_step = gd.getNextNumber();
	
		int nrFrames_cal = gd.getNextNumber();
		double tolerance = gd.getNextNumber();  
		String incrementstartsign = gd.getNextChoice(); 
		double multiplier_strength = gd.getNextNumber(); 
		double start_wavelength = gd.getNextNumber(); 
		double wllow = gd.getNextNumber(); 																									
		double wlup = gd.getNextNumber(); 																									
		int intensity = gd.getNextNumber(); 
		int exposure = gd.getNextNumber(); 
		String binning = gd.getNextChoice(); 
		int binning_int = Integer.parseInt(binning);	
		int incrementstartsign_int = Integer.parseInt(incrementstartsign);

		int nrFrames_1 = nrFrames_per_step;
		int nrFrames_2 = nrFrames_per_step;
		int nrFrames_3 = nrFrames_per_step;
		int nrFrames_4 = nrFrames_per_step;		
		int nrFrames_5 = nrFrames_per_step;
		int nrFrames_6 = nrFrames_per_step;
		int nrFrames_7 = nrFrames_per_step;
		int nrFrames_8 = nrFrames_per_step;
		int nrFrames_9 = nrFrames_per_step;
		int nrFrames_10 = nrFrames_per_step;
		int nrFrames_11 = nrFrames_per_step;

		//double step_range = (Math.abs(holding_min) + Math.abs(holding_max))/10;
		double step_range = (holding_min - holding_max)/10;
		gui.message("step range: "+step_range);

		double holding_dF_F0 = holding_min;
		double holding_dF_F0_2 = holding_min - step_range;		
		double holding_dF_F0_3 = holding_min - 2*step_range;	
		double holding_dF_F0_4 = holding_min - 3*step_range;		
		double holding_dF_F0_5 = holding_min - 4*step_range;
		double holding_dF_F0_6 = holding_min - 5*step_range;
		double holding_dF_F0_7 = holding_min - 6*step_range;
		double holding_dF_F0_8 = holding_min - 7*step_range;
		double holding_dF_F0_9 = holding_min - 8*step_range;
		double holding_dF_F0_10 = holding_min - 9*step_range;
		double holding_dF_F0_11 = holding_min - 10*step_range;
		
		int nrFrames = nrFrames_1 + nrFrames_2 + nrFrames_3 + nrFrames_4 + nrFrames_5+ nrFrames_6+ nrFrames_7+ nrFrames_8+ nrFrames_9+ nrFrames_10+ nrFrames_11+ nrFrames_cal;			// calculates total number of frames
		double intensitydez = intensity/100;
		
		gui.message("Acquisition is running... Calibration..."); 
		gui.message("multiplier strength: " + multiplier_strength);
// ****************************************************************************** 
// ----------------
// (2) Acquisition:
// ----------------

	// clear all previous acquisitions:
		gui.closeAllAcquisitions();
			
	// Preparation of acquisition:
		mmc.setExposure(exposure);
		cameraName = mmc.getCameraDevice();	
		//mmc.setProperty(cameraName, "Binning", binning); 										// Set Binning of Camera
		gui.refreshGUI();
		
		// file locations:
		OVC = gui.getUniqueAcquisitionName("Live optical voltage clamp");
		rootDirName = "C:/AcquisitionData";
		
		// # of frames:
		nrChannels = nrSlices = nrPositions = 1;
		gui.openAcquisition(OVC, rootDirName,
		nrFrames, nrChannels, nrSlices, nrPositions,
		 /* show */ true,
		 /* save */ false);			
		
		width = (int) mmc.getImageWidth();
		height = (int) mmc.getImageHeight();
		bytesPerPixel = (int) mmc.getBytesPerPixel();
		bitDepth = (int) mmc.getImageBitDepth();

	// Variables for feedbackloop:
		double tolerance_max = holding_dF_F0 + tolerance; 										// Upper tolerance value in %
		double tolerance_min = holding_dF_F0 - tolerance; 										// lower tolerance value in %
		double tolerance_max_step2 = holding_dF_F0_2 + tolerance; 							// Upper and lower tolerance values of step 2 and 3													
		double tolerance_min_step2 = holding_dF_F0_2 - tolerance; 
		double tolerance_max_step3 = holding_dF_F0_3 + tolerance; 																					
		double tolerance_min_step3 = holding_dF_F0_3 - tolerance; 
		double tolerance_max_step4 = holding_dF_F0_4 + tolerance; 																					
		double tolerance_min_step4 = holding_dF_F0_4 - tolerance; 
		double tolerance_max_step5 = holding_dF_F0_5 + tolerance; 																					
		double tolerance_min_step5 = holding_dF_F0_5 - tolerance; 
		double tolerance_max_step6 = holding_dF_F0_6 + tolerance; 																					
		double tolerance_min_step6 = holding_dF_F0_6 - tolerance;
		double tolerance_max_step7 = holding_dF_F0_7 + tolerance; 																					
		double tolerance_min_step7 = holding_dF_F0_7 - tolerance;
		double tolerance_max_step8 = holding_dF_F0_8 + tolerance; 																					
		double tolerance_min_step8 = holding_dF_F0_8 - tolerance;
		double tolerance_max_step9 = holding_dF_F0_9 + tolerance; 																					
		double tolerance_min_step9 = holding_dF_F0_9 - tolerance;
		double tolerance_max_step10 = holding_dF_F0_10 + tolerance; 																					
		double tolerance_min_step10 = holding_dF_F0_10 - tolerance;		
		double tolerance_max_step11 = holding_dF_F0_11 + tolerance; 																					
		double tolerance_min_step11 = holding_dF_F0_11 - tolerance;
																								
		double increment = incrementstartsign_int; 												// Increment for wavelength adaption
		double new_wavelength = start_wavelength;													// Initialize wavelength
		double dF_F0;			
		double F0 = 0;																						// Initialize F0
		dF_F0_correct = 0;
		F_correct = 0;
		wavelengths_List.add(0,start_wavelength); 												// Add wavelength starting value
		
		gui.initializeAcquisition(OVC, width, height, bytesPerPixel, bitDepth);
		
		mmc.startSequenceAcquisition(nrFrames, 0, true);
		frame = 0;			//initialize frame
		
		exposureMs = mmc.getExposure();
		now = System.currentTimeMillis();
		while (mmc.getRemainingImageCount() > 0 || mmc.isSequenceRunning(mmc.getCameraDevice())) {
		   if (mmc.getRemainingImageCount() > 0) {
		      img = mmc.popNextTaggedImage();
		      ImageProcessor proc = ImageUtils.makeProcessor(img);
		      double F = proc.getStatistics().mean;
		      gui.addImageToAcquisition(OVC, frame, 0, 0, 0, img);
		      dF_F0 = ((F - F0) / F0) * 100; 														// Calculation of dF/F0

				if (frame < nrFrames_cal && frame != (nrFrames_cal-1)) {						// Calibration phase
						F_correct_List.add(frame, 0);
						dF_F0_correct_List.add(frame, 0); 
						Start.setWavelength(start_wavelength, 1, false);
						Info = ("Calibration");
							
					} 	else if  (frame == (nrFrames_cal-1)){										// Bleaching correction: Exponential fit with offset (ImageJ CurveFitter)
										
              		n = F_raw_List.size();															// Find out, how many raw F values are stored 
						double[] x = new double [n]; 													// Frames
						double[] y = new double [n]; 													// F values

							for (int i=2;i<n;i++){
									x[i]=Double.valueOf(i);    
									y[i]=Double.valueOf(F_raw_List.get(i));	    
							}
					
						y[0] = Double.valueOf(F_raw_List.get(4)); 
						y[1] = Double.valueOf(F_raw_List.get(4));
						y[2] = Double.valueOf(F_raw_List.get(4));
					
	
						CurveFitter fitter=new CurveFitter(x, y); 

						fitter.doFit(11); 																// 11 = exponential fit with offset
						//Fitter.plot(fitter); 															// Plot fit
											 
						double[] respara = fitter.getParams(); 									// Extract parameters of exponntial function 
						a = respara[0];
						b = respara[1];
						c = respara[2];

						R = fitter.getRSquared();
						
					
						F_correct_List.add(frame, 0);
						dF_F0_correct_List.add(frame, 0);
					
						gui.message("Exponential fit for bleaching correction done."); 
				   	gui.message("Bleach correction function: exp. offset = " + a + " * exp(-" + b + " * x) + " + c);
				   	Info = ("Bleach correction function: exp. offset = " + a + " * exp(-" + b + " * x) + " + c);
				   					   
					} else if (frame == nrFrames_cal){												// Calculation of F0 (based on ~first 50 frames)
						
						MeanSum = 0;
							for (int i=5;i<55;i++){
									MeanSum = Double.valueOf(F_raw_List.get(i)*(a*Math.exp(-b*0)+c)/ (a*Math.exp(-b*i)+c)) + MeanSum;
								 
							}
						F0 = MeanSum/50;
						
						Info = ("Calculating F0: " + F0);

						F_correct_List.add(frame, 0);
						dF_F0_correct_List.add(frame, 0);
						
//Step 1:
					} else if (dF_F0_correct > tolerance_max && wllow <= new_wavelength && new_wavelength <= wlup && frame > nrFrames_cal && frame <= (nrFrames_cal + nrFrames_1)) {   					// if dF_F0 greater than desired value and wavelength in range
						new_wavelength = feedbackloop(a, b, c, frame, F, F0, F_correct_List, dF_F0_correct_List, holding_dF_F0, wavelengths_List, increment, multiplier_strength);
						
						Info = ("Current dF/F0 greater than holding dF/F0 (" + holding_dF_F0 +" %). --> Change wavelength by " + Math.abs(wavelengths_List.get(frame)-new_wavelength) + " nm");

					} else if (dF_F0_correct < tolerance_min && wllow <= new_wavelength && new_wavelength <= wlup && frame > nrFrames_cal && frame <= (nrFrames_cal + nrFrames_1)) { 			// if dF_F0 smaller than desired value and wavelength in range
						new_wavelength = feedbackloop(a, b, c, frame, F, F0, F_correct_List, dF_F0_correct_List, holding_dF_F0, wavelengths_List, -increment, multiplier_strength);
						
						Info = ("Current dF/F0 smaller than holding dF/F0 (" + holding_dF_F0 +" %). --> Change wavelength by " + Math.abs(wavelengths_List.get(frame)-new_wavelength) + " nm");

//Step 2:
					}  else if (steps = true && dF_F0_correct > tolerance_max_step2 && wllow <= new_wavelength && new_wavelength <= wlup && frame > (nrFrames_cal + nrFrames_1) && frame <= (nrFrames_cal + nrFrames_1 + nrFrames_2)) {   		// if dF_F0 greater than desired value and wavelength in range
						new_wavelength = feedbackloop(a, b, c, frame, F, F0, F_correct_List, dF_F0_correct_List, holding_dF_F0_2, wavelengths_List, increment, multiplier_strength);
						
						Info = ("Current dF/F0 greater than holding dF/F0 (" + holding_dF_F0_2 +" %). --> Change wavelength by " + Math.abs(wavelengths_List.get(frame)-new_wavelength) + " nm");

					}  else if (steps = true && dF_F0_correct < tolerance_min_step2 && wllow <= new_wavelength && new_wavelength <= wlup && frame > (nrFrames_cal + nrFrames_1) && frame <= (nrFrames_cal + nrFrames_1 + nrFrames_2)) { 			// if dF_F0 smaller than desired value and wavelength in range
						new_wavelength = feedbackloop(a, b, c, frame, F, F0, F_correct_List, dF_F0_correct_List, holding_dF_F0_2, wavelengths_List, -increment, multiplier_strength);
						
						Info = ("Current dF/F0 smaller than holding dF/F0 (" + holding_dF_F0_2 +" %). --> Change wavelength by " + Math.abs(wavelengths_List.get(frame)-new_wavelength) + " nm");
		
//Step 3:

					}  else if (steps = true && dF_F0_correct > tolerance_max_step3 && wllow <= new_wavelength && new_wavelength <= wlup && frame > (nrFrames_cal + nrFrames_1 + nrFrames_2) 
					&& frame <= (nrFrames_cal + nrFrames_1 + nrFrames_2 + nrFrames_3)) {   		// if dF_F0 greater than desired value and wavelength in range
						new_wavelength = feedbackloop(a, b, c, frame, F, F0, F_correct_List, dF_F0_correct_List, holding_dF_F0_3, wavelengths_List, increment, multiplier_strength);
						
						Info = ("Current dF/F0 greater than holding dF/F0 (" + holding_dF_F0_3 +" %). --> Change wavelength by " + Math.abs(wavelengths_List.get(frame)-new_wavelength) + " nm");
						
						}  else if (steps = true && dF_F0_correct < tolerance_min_step3 && wllow <= new_wavelength && new_wavelength <= wlup && frame > (nrFrames_cal + nrFrames_1) && frame > (nrFrames_cal + nrFrames_1 + nrFrames_2) 

					
					&& frame <= (nrFrames_cal + nrFrames_1 + nrFrames_2 + nrFrames_3)) { 			// if dF_F0 smaller than desired value and wavelength in range
						new_wavelength = feedbackloop(a, b, c, frame, F, F0, F_correct_List, dF_F0_correct_List, holding_dF_F0_3, wavelengths_List, -increment, multiplier_strength);
						
						Info = ("Current dF/F0 smaller than holding dF/F0 (" + holding_dF_F0_3 +" %). --> Change wavelength by " + Math.abs(wavelengths_List.get(frame)-new_wavelength) + " nm");


//Step 4:

					}  else if (steps = true && dF_F0_correct > tolerance_max_step4 && wllow <= new_wavelength && new_wavelength <= wlup && frame > (nrFrames_cal + nrFrames_1 + nrFrames_2 + nrFrames_3) 
					&& frame <= (nrFrames_cal + nrFrames_1 + nrFrames_2 + nrFrames_3 + nrFrames_4)) {   		// if dF_F0 greater than desired value and wavelength in range
						new_wavelength = feedbackloop(a, b, c, frame, F, F0, F_correct_List, dF_F0_correct_List, holding_dF_F0_4, wavelengths_List, increment, multiplier_strength);
						
						Info = ("Current dF/F0 greater than holding dF/F0 (" + holding_dF_F0_4 +" %). --> Change wavelength by " + Math.abs(wavelengths_List.get(frame)-new_wavelength) + " nm");
						
						}  else if (steps = true && dF_F0_correct < tolerance_min_step4 && wllow <= new_wavelength && new_wavelength <= wlup && frame > (nrFrames_cal + nrFrames_1) && frame > (nrFrames_cal + nrFrames_1 + nrFrames_2+ nrFrames_3) 

					
					&& frame <= (nrFrames_cal + nrFrames_1 + nrFrames_2 + nrFrames_3 + nrFrames_4)) { 			// if dF_F0 smaller than desired value and wavelength in range
						new_wavelength = feedbackloop(a, b, c, frame, F, F0, F_correct_List, dF_F0_correct_List, holding_dF_F0_4, wavelengths_List, -increment, multiplier_strength);
						
						Info = ("Current dF/F0 smaller than holding dF/F0 (" + holding_dF_F0_4 +" %). --> Change wavelength by " + Math.abs(wavelengths_List.get(frame)-new_wavelength) + " nm");

//Step 5:

					}  else if (steps = true && dF_F0_correct > tolerance_max_step5 && wllow <= new_wavelength && new_wavelength <= wlup && frame > (nrFrames_cal + nrFrames_1 + nrFrames_2 + nrFrames_3+ nrFrames_4) 
					&& frame <= (nrFrames_cal + nrFrames_1 + nrFrames_2 + nrFrames_3 + nrFrames_4+ nrFrames_5)) {   		// if dF_F0 greater than desired value and wavelength in range
						new_wavelength = feedbackloop(a, b, c, frame, F, F0, F_correct_List, dF_F0_correct_List, holding_dF_F0_5, wavelengths_List, increment, multiplier_strength);
						
						Info = ("Current dF/F0 greater than holding dF/F0 (" + holding_dF_F0_5 +" %). --> Change wavelength by " + Math.abs(wavelengths_List.get(frame)-new_wavelength) + " nm");
						
						}  else if (steps = true && dF_F0_correct < tolerance_min_step5 && wllow <= new_wavelength && new_wavelength <= wlup && frame > (nrFrames_cal + nrFrames_1) && frame > (nrFrames_cal + nrFrames_1 + nrFrames_2+ nrFrames_3
						+ nrFrames_4) 

					
					&& frame <= (nrFrames_cal + nrFrames_1 + nrFrames_2 + nrFrames_3 + nrFrames_4+ nrFrames_5)) { 			// if dF_F0 smaller than desired value and wavelength in range
						new_wavelength = feedbackloop(a, b, c, frame, F, F0, F_correct_List, dF_F0_correct_List, holding_dF_F0_5, wavelengths_List, -increment, multiplier_strength);
						
						Info = ("Current dF/F0 smaller than holding dF/F0 (" + holding_dF_F0_5 +" %). --> Change wavelength by " + Math.abs(wavelengths_List.get(frame)-new_wavelength) + " nm");
//Step 6:

					}  else if (steps = true && dF_F0_correct > tolerance_max_step6 && wllow <= new_wavelength && new_wavelength <= wlup && frame > (nrFrames_cal + nrFrames_1 + nrFrames_2 + nrFrames_3+ nrFrames_4+ nrFrames_5) 
					&& frame <= (nrFrames_cal + nrFrames_1 + nrFrames_2 + nrFrames_3 + nrFrames_4+ nrFrames_5+ nrFrames_6)) {   		// if dF_F0 greater than desired value and wavelength in range
						new_wavelength = feedbackloop(a, b, c, frame, F, F0, F_correct_List, dF_F0_correct_List, holding_dF_F0_6, wavelengths_List, increment, multiplier_strength);
						
						Info = ("Current dF/F0 greater than holding dF/F0 (" + holding_dF_F0_6 +" %). --> Change wavelength by " + Math.abs(wavelengths_List.get(frame)-new_wavelength) + " nm");
						
						}  else if (steps = true && dF_F0_correct < tolerance_min_step6 && wllow <= new_wavelength && new_wavelength <= wlup && frame > (nrFrames_cal + nrFrames_1) && frame > (nrFrames_cal + nrFrames_1 + nrFrames_2+ nrFrames_3
						+ nrFrames_4+ nrFrames_5) 

					
					&& frame <= (nrFrames_cal + nrFrames_1 + nrFrames_2 + nrFrames_3 + nrFrames_4+ nrFrames_5+ nrFrames_6)) { 			// if dF_F0 smaller than desired value and wavelength in range
						new_wavelength = feedbackloop(a, b, c, frame, F, F0, F_correct_List, dF_F0_correct_List, holding_dF_F0_6, wavelengths_List, -increment, multiplier_strength);
						
						Info = ("Current dF/F0 smaller than holding dF/F0 (" + holding_dF_F0_6 +" %). --> Change wavelength by " + Math.abs(wavelengths_List.get(frame)-new_wavelength) + " nm");

//Step 7:

					}  else if (steps = true && dF_F0_correct > tolerance_max_step7 && wllow <= new_wavelength && new_wavelength <= wlup && frame > (nrFrames_cal + nrFrames_1 + nrFrames_2 + nrFrames_3+ nrFrames_4+ nrFrames_5+ nrFrames_6) 
					&& frame <= (nrFrames_cal + nrFrames_1 + nrFrames_2 + nrFrames_3 + nrFrames_4+ nrFrames_5+ nrFrames_6+ nrFrames_7)) {   		// if dF_F0 greater than desired value and wavelength in range
						new_wavelength = feedbackloop(a, b, c, frame, F, F0, F_correct_List, dF_F0_correct_List, holding_dF_F0_7, wavelengths_List, increment, multiplier_strength);
						
						Info = ("Current dF/F0 greater than holding dF/F0 (" + holding_dF_F0_7 +" %). --> Change wavelength by " + Math.abs(wavelengths_List.get(frame)-new_wavelength) + " nm");
						
						}  else if (steps = true && dF_F0_correct < tolerance_min_step7 && wllow <= new_wavelength && new_wavelength <= wlup && frame > (nrFrames_cal + nrFrames_1) && frame > (nrFrames_cal + nrFrames_1 + nrFrames_2+ nrFrames_3
						+ nrFrames_4+ nrFrames_5+ nrFrames_6) 

					
					&& frame <= (nrFrames_cal + nrFrames_1 + nrFrames_2 + nrFrames_3 + nrFrames_4+ nrFrames_5+ nrFrames_6+ nrFrames_7)) { 			// if dF_F0 smaller than desired value and wavelength in range
						new_wavelength = feedbackloop(a, b, c, frame, F, F0, F_correct_List, dF_F0_correct_List, holding_dF_F0_7, wavelengths_List, -increment, multiplier_strength);
						
						Info = ("Current dF/F0 smaller than holding dF/F0 (" + holding_dF_F0_7 +" %). --> Change wavelength by " + Math.abs(wavelengths_List.get(frame)-new_wavelength) + " nm");

//Step 8:

					}  else if (steps = true && dF_F0_correct > tolerance_max_step8 && wllow <= new_wavelength && new_wavelength <= wlup && frame > (nrFrames_cal + nrFrames_1 + nrFrames_2 + nrFrames_3+ nrFrames_4+ nrFrames_5+ nrFrames_6
					+ nrFrames_7) 
					&& frame <= (nrFrames_cal + nrFrames_1 + nrFrames_2 + nrFrames_3 + nrFrames_4+ nrFrames_5+ nrFrames_6+ nrFrames_7+ nrFrames_8)) {   		// if dF_F0 greater than desired value and wavelength in range
						new_wavelength = feedbackloop(a, b, c, frame, F, F0, F_correct_List, dF_F0_correct_List, holding_dF_F0_8, wavelengths_List, increment, multiplier_strength);
						
						Info = ("Current dF/F0 greater than holding dF/F0 (" + holding_dF_F0_8 +" %). --> Change wavelength by " + Math.abs(wavelengths_List.get(frame)-new_wavelength) + " nm");
						
						}  else if (steps = true && dF_F0_correct < tolerance_min_step8 && wllow <= new_wavelength && new_wavelength <= wlup && frame > (nrFrames_cal + nrFrames_1) && frame > (nrFrames_cal + nrFrames_1 + nrFrames_2+ nrFrames_3
						+ nrFrames_4+ nrFrames_5+ nrFrames_6+ nrFrames_7) 

					
					&& frame <= (nrFrames_cal + nrFrames_1 + nrFrames_2 + nrFrames_3 + nrFrames_4+ nrFrames_5+ nrFrames_6+ nrFrames_7+ nrFrames_8)) { 			// if dF_F0 smaller than desired value and wavelength in range
						new_wavelength = feedbackloop(a, b, c, frame, F, F0, F_correct_List, dF_F0_correct_List, holding_dF_F0_8, wavelengths_List, -increment, multiplier_strength);
						
						Info = ("Current dF/F0 smaller than holding dF/F0 (" + holding_dF_F0_8 +" %). --> Change wavelength by " + Math.abs(wavelengths_List.get(frame)-new_wavelength) + " nm");

//Step 9:

					}  else if (steps = true && dF_F0_correct > tolerance_max_step9 && wllow <= new_wavelength && new_wavelength <= wlup && frame > (nrFrames_cal + nrFrames_1 + nrFrames_2 + nrFrames_3+ nrFrames_4+ nrFrames_5+ nrFrames_6
					+ nrFrames_7+ nrFrames_8) 
					&& frame <= (nrFrames_cal + nrFrames_1 + nrFrames_2 + nrFrames_3 + nrFrames_4+ nrFrames_5+ nrFrames_6+ nrFrames_7+ nrFrames_8+ nrFrames_9)) {   		// if dF_F0 greater than desired value and wavelength in range
						new_wavelength = feedbackloop(a, b, c, frame, F, F0, F_correct_List, dF_F0_correct_List, holding_dF_F0_9, wavelengths_List, increment, multiplier_strength);
						
						Info = ("Current dF/F0 greater than holding dF/F0 (" + holding_dF_F0_9 +" %). --> Change wavelength by " + Math.abs(wavelengths_List.get(frame)-new_wavelength) + " nm");
						
						}  else if (steps = true && dF_F0_correct < tolerance_min_step9 && wllow <= new_wavelength && new_wavelength <= wlup && frame > (nrFrames_cal + nrFrames_1) && frame > (nrFrames_cal + nrFrames_1 + nrFrames_2+ nrFrames_3
						+ nrFrames_4+ nrFrames_5+ nrFrames_6+ nrFrames_7+ nrFrames_8) 

					
					&& frame <= (nrFrames_cal + nrFrames_1 + nrFrames_2 + nrFrames_3 + nrFrames_4+ nrFrames_5+ nrFrames_6+ nrFrames_7+ nrFrames_8+ nrFrames_9)) { 			// if dF_F0 smaller than desired value and wavelength in range
						new_wavelength = feedbackloop(a, b, c, frame, F, F0, F_correct_List, dF_F0_correct_List, holding_dF_F0_9, wavelengths_List, -increment, multiplier_strength);
						
						Info = ("Current dF/F0 smaller than holding dF/F0 (" + holding_dF_F0_9 +" %). --> Change wavelength by " + Math.abs(wavelengths_List.get(frame)-new_wavelength) + " nm");

//Step 10:

					}  else if (steps = true && dF_F0_correct > tolerance_max_step10 && wllow <= new_wavelength && new_wavelength <= wlup && frame > (nrFrames_cal + nrFrames_1 + nrFrames_2 + nrFrames_3+ nrFrames_4+ nrFrames_5+ nrFrames_6
					+ nrFrames_7+ nrFrames_8+ nrFrames_9) 
					&& frame <= (nrFrames_cal + nrFrames_1 + nrFrames_2 + nrFrames_3 + nrFrames_4+ nrFrames_5+ nrFrames_6+ nrFrames_7+ nrFrames_8+ nrFrames_9+ nrFrames_10)) {   		// if dF_F0 greater than desired value and wavelength in range
						new_wavelength = feedbackloop(a, b, c, frame, F, F0, F_correct_List, dF_F0_correct_List, holding_dF_F0_10, wavelengths_List, increment, multiplier_strength);
						
						Info = ("Current dF/F0 greater than holding dF/F0 (" + holding_dF_F0_10 +" %). --> Change wavelength by " + Math.abs(wavelengths_List.get(frame)-new_wavelength) + " nm");
						
						}  else if (steps = true && dF_F0_correct < tolerance_min_step10 && wllow <= new_wavelength && new_wavelength <= wlup && frame > (nrFrames_cal + nrFrames_1) && frame > (nrFrames_cal + nrFrames_1 + nrFrames_2+ nrFrames_3
						+ nrFrames_4+ nrFrames_5+ nrFrames_6+ nrFrames_7+ nrFrames_8+ nrFrames_9) 

					
					&& frame <= (nrFrames_cal + nrFrames_1 + nrFrames_2 + nrFrames_3 + nrFrames_4+ nrFrames_5+ nrFrames_6+ nrFrames_7+ nrFrames_8+ nrFrames_9+ nrFrames_10)) { 			// if dF_F0 smaller than desired value and wavelength in range
						new_wavelength = feedbackloop(a, b, c, frame, F, F0, F_correct_List, dF_F0_correct_List, holding_dF_F0_10, wavelengths_List, -increment, multiplier_strength);
						
						Info = ("Current dF/F0 smaller than holding dF/F0 (" + holding_dF_F0_10 +" %). --> Change wavelength by " + Math.abs(wavelengths_List.get(frame)-new_wavelength) + " nm");
//Step 11:

					}  else if (steps = true && dF_F0_correct > tolerance_max_step11 && wllow <= new_wavelength && new_wavelength <= wlup && frame > (nrFrames_cal + nrFrames_1 + nrFrames_2 + nrFrames_3+ nrFrames_4+ nrFrames_5+ nrFrames_6
					+ nrFrames_7+ nrFrames_8+ nrFrames_9+ nrFrames_10) 
					&& frame <= (nrFrames_cal + nrFrames_1 + nrFrames_2 + nrFrames_3 + nrFrames_4+ nrFrames_5+ nrFrames_6+ nrFrames_7+ nrFrames_8+ nrFrames_9+ nrFrames_10+ nrFrames_11)) {   		// if dF_F0 greater than desired value and wavelength in range
						new_wavelength = feedbackloop(a, b, c, frame, F, F0, F_correct_List, dF_F0_correct_List, holding_dF_F0_11, wavelengths_List, increment, multiplier_strength);
						
						Info = ("Current dF/F0 greater than holding dF/F0 (" + holding_dF_F0_11 +" %). --> Change wavelength by " + Math.abs(wavelengths_List.get(frame)-new_wavelength) + " nm");
						
						}  else if (steps = true && dF_F0_correct < tolerance_min_step11 && wllow <= new_wavelength && new_wavelength <= wlup && frame > (nrFrames_cal + nrFrames_1) && frame > (nrFrames_cal + nrFrames_1 + nrFrames_2+ nrFrames_3
						+ nrFrames_4+ nrFrames_5+ nrFrames_6+ nrFrames_7+ nrFrames_8+ nrFrames_9+ nrFrames_10) 

					
					&& frame <= (nrFrames_cal + nrFrames_1 + nrFrames_2 + nrFrames_3 + nrFrames_4+ nrFrames_5+ nrFrames_6+ nrFrames_7+ nrFrames_8+ nrFrames_9+ nrFrames_10+ nrFrames_11)) { 			// if dF_F0 smaller than desired value and wavelength in range
						new_wavelength = feedbackloop(a, b, c, frame, F, F0, F_correct_List, dF_F0_correct_List, holding_dF_F0_11, wavelengths_List, -increment, multiplier_strength);
						
						Info = ("Current dF/F0 smaller than holding dF/F0 (" + holding_dF_F0_11 +" %). --> Change wavelength by " + Math.abs(wavelengths_List.get(frame)-new_wavelength) + " nm");
												
					
					} else  {																															// If dF_F0 is in tolerance range 		
						exp_offset = a*Math.exp(-b*frame)+c;
						ratio = (a*Math.exp(-b*0)+c)/ (a*Math.exp(-b*frame)+c);
						F_correct = F * ratio;
						F_correct_List.add(frame, F_correct);
					   dF_F0_correct = ((F_correct - F0) / F0) * 100; 
						dF_F0_correct_List.add(frame, dF_F0_correct); 
						new_wavelength = (wavelengths_List.get(frame));
						Start.setWavelength(new_wavelength, 1, false);
						Info = "Hold. Current dF/F0 in tolerance range.";			
					}
						
						if (new_wavelength < wllow) {																								// Correction, if lower wavelenghth limit is reached 
							new_wavelength = new_wavelength + (wllow-new_wavelength);
							Info = ("Lower wavelength limit (" + wllow + "nm) reached --> Correction.");
					
						} else if (new_wavelength > wlup) {																						// Correction, if upper wavelength limit is reached 
							new_wavelength = new_wavelength + (wlup-new_wavelength);
							Info = ("Upper wavelength limit (" + wlup + "nm) reached --> Correction.");								
						} 
							
					wavelengths_List.add(frame+1, new_wavelength); 																			// Adds current wavelength to ArrayList
					dF_F0_List.add(frame, dF_F0); 																								// Adds current dF_F0 to ArrayList
					F_raw_List.add(frame, F); 																										// Adds current F value (gray value) ArrayList
					info_List.add(frame, Info);																									// Adds current Info text to ArrayList

	      	frame++; 
	      	    
	           }
	   else {
	      mmc.sleep(Math.min(0.5 * exposureMs, 20));
	   }
	}
	
	double t = System.currentTimeMillis() - now;								// Calculate elapsed time
	mmc.stopSequenceAcquisition();
	fps = nrFrames*1.0 / t * 1000;
	double t_sec = t/1000;

	gui.message("Acquisition finished. Elapsed time:  " + t + " ms (" + fps + " fps)"); 

// ****************************************************************************** 
// -----------------------
// (3) Write data to file:
// -----------------------

for (int i = 0; i < nrFrames_cal; i++){
	step_List.add(i, "-");
}
for (int i = nrFrames_cal; i < nrFrames_cal+nrFrames_1; i++){
	step_List.add(i, "Step 1: "+holding_dF_F0 + " %");
}
for (int i = nrFrames_cal+nrFrames_1; i < nrFrames_cal+nrFrames_1+nrFrames_2; i++){
	step_List.add(i, "Step 2: "+ holding_dF_F0_2 + " %");
}
for (int i = nrFrames_cal+nrFrames_1+nrFrames_2; i < nrFrames_cal+nrFrames_1+nrFrames_2+nrFrames_3; i++){
	step_List.add(i, "Step 3: "+ holding_dF_F0_3 + " %");
}	
for (int i = nrFrames_cal+nrFrames_1+nrFrames_2+nrFrames_3; i < nrFrames_cal+nrFrames_1+nrFrames_2+nrFrames_3+nrFrames_4; i++){
	step_List.add(i, "Step 4: "+ holding_dF_F0_4 + " %");
}

for (int i = nrFrames_cal+nrFrames_1+nrFrames_2+nrFrames_3+nrFrames_4; i < nrFrames_cal+nrFrames_1+nrFrames_2+nrFrames_3+nrFrames_4+nrFrames_5; i++){
	step_List.add(i, "Step 5: "+ holding_dF_F0_5 + " %");
}
for (int i = nrFrames_cal+nrFrames_1+nrFrames_2+nrFrames_3+nrFrames_4+nrFrames_5; i < nrFrames_cal+nrFrames_1+nrFrames_2+nrFrames_3+nrFrames_4+nrFrames_5+nrFrames_6; i++){
	step_List.add(i, "Step 6: "+ holding_dF_F0_6 + " %");
}
for (int i = nrFrames_cal+nrFrames_1+nrFrames_2+nrFrames_3+nrFrames_4+nrFrames_5+nrFrames_6; i < nrFrames_cal+nrFrames_1+nrFrames_2+nrFrames_3+nrFrames_4+nrFrames_5+nrFrames_6+nrFrames_7; i++){
	step_List.add(i, "Step 7: "+ holding_dF_F0_7 + " %");
}
for (int i = nrFrames_cal+nrFrames_1+nrFrames_2+nrFrames_3+nrFrames_4+nrFrames_5+nrFrames_6+nrFrames_7; i < nrFrames_cal+nrFrames_1+nrFrames_2+nrFrames_3+nrFrames_4+nrFrames_5+nrFrames_6+nrFrames_7+nrFrames_8; i++){
	step_List.add(i, "Step 8: "+ holding_dF_F0_8 + " %");
}
for (int i = nrFrames_cal+nrFrames_1+nrFrames_2+nrFrames_3+nrFrames_4+nrFrames_5+nrFrames_6+nrFrames_7+nrFrames_8; i < nrFrames_cal+nrFrames_1+nrFrames_2+nrFrames_3+nrFrames_4+nrFrames_5+nrFrames_6+nrFrames_7+nrFrames_8
+nrFrames_9; i++){
	step_List.add(i, "Step 9: "+ holding_dF_F0_9 + " %");
}
for (int i = nrFrames_cal+nrFrames_1+nrFrames_2+nrFrames_3+nrFrames_4+nrFrames_5+nrFrames_6+nrFrames_7+nrFrames_8+nrFrames_9; i < nrFrames_cal+nrFrames_1+nrFrames_2+nrFrames_3+nrFrames_4+nrFrames_5+nrFrames_6+nrFrames_7+nrFrames_8
+nrFrames_9+nrFrames_10; i++){
	step_List.add(i, "Step 10: "+ holding_dF_F0_10 + " %");
}
for (int i = nrFrames_cal+nrFrames_1+nrFrames_2+nrFrames_3+nrFrames_4+nrFrames_5+nrFrames_6+nrFrames_7+nrFrames_8+nrFrames_9+nrFrames_10; i < nrFrames_cal+nrFrames_1+nrFrames_2+nrFrames_3+nrFrames_4+nrFrames_5+nrFrames_6+nrFrames_7+nrFrames_8
+nrFrames_9+nrFrames_10+nrFrames_11; i++){
	step_List.add(i, "Step 11: "+ holding_dF_F0_11 + " %");
}
for (int i = 0; i < nrFrames; i++){
	time_List.add(i, (t_sec/nrFrames)+i*( t_sec/nrFrames));
}

// Berechnung IV curve:

double reach_plateau = nrFrames_per_step*0.75; // Zeit bis Plateau erreicht wird. Letztes Viertel wird zur Mittelung benutzt.
double devide = nrFrames_per_step*0.25;

//1
double wavelength_sum_1 = 0;
for (int i = nrFrames_cal+1+reach_plateau; i<nrFrames_cal+1+nrFrames_per_step; i++){
	wavelength_sum_1 = wavelengths_List.get(i) + wavelength_sum_1;
}
double wavelength_mean_1 = wavelength_sum_1 / devide;

double F_sum_1 = 0;
for (int i = nrFrames_cal+1+reach_plateau; i<nrFrames_cal+1+nrFrames_per_step; i++){
	F_sum_1 = dF_F0_correct_List.get(i) + F_sum_1;
}
double F_mean_1 = F_sum_1 / devide;

//2
double wavelength_sum_2 = 0;
for (int i = nrFrames_cal+1+reach_plateau+nrFrames_per_step; i<nrFrames_cal+1+nrFrames_per_step*2; i++){
	wavelength_sum_2 = wavelengths_List.get(i) + wavelength_sum_2;
}
double wavelength_mean_2 = wavelength_sum_2 / devide;

double F_sum_2 = 0;
for (int i = nrFrames_cal+1+reach_plateau+nrFrames_per_step; i<nrFrames_cal+1+nrFrames_per_step*2; i++){
	F_sum_2 = dF_F0_correct_List.get(i) + F_sum_2;
}
double F_mean_2 = F_sum_2 / devide;
	
//3
double wavelength_sum_3 = 0;
for (int i = nrFrames_cal+1+reach_plateau+nrFrames_per_step*2; i<nrFrames_cal+1+nrFrames_per_step*3; i++){
	wavelength_sum_3 = wavelengths_List.get(i) + wavelength_sum_3;
}
double wavelength_mean_3 = wavelength_sum_3 / devide;

double F_sum_3 = 0;
for (int i = nrFrames_cal+1+reach_plateau+nrFrames_per_step*2; i<nrFrames_cal+1+nrFrames_per_step*3; i++){
	F_sum_3 = dF_F0_correct_List.get(i) + F_sum_3;
}
double F_mean_3 = F_sum_3 / devide;
	
//4
double wavelength_sum_4 = 0;
for (int i = nrFrames_cal+1+reach_plateau+nrFrames_per_step*3; i<nrFrames_cal+1+nrFrames_per_step*4; i++){
	wavelength_sum_4 = wavelengths_List.get(i) + wavelength_sum_4;
}
double wavelength_mean_4 = wavelength_sum_4 / devide;

double F_sum_4 = 0;
for (int i = nrFrames_cal+1+reach_plateau+nrFrames_per_step*3; i<nrFrames_cal+1+nrFrames_per_step*4; i++){
	F_sum_4 = dF_F0_correct_List.get(i) + F_sum_4;
}
double F_mean_4 = F_sum_4 / devide;
	
//5
double wavelength_sum_5 = 0;
for (int i = nrFrames_cal+1+reach_plateau+nrFrames_per_step*4; i<nrFrames_cal+1+nrFrames_per_step*5; i++){
	wavelength_sum_5 = wavelengths_List.get(i) + wavelength_sum_5;
}
double wavelength_mean_5 = wavelength_sum_5 / devide;

double F_sum_5 = 0;
for (int i = nrFrames_cal+1+reach_plateau+nrFrames_per_step*4; i<nrFrames_cal+1+nrFrames_per_step*5; i++){
	F_sum_5 = dF_F0_correct_List.get(i) + F_sum_5;
}
double F_mean_5 = F_sum_5 / devide;	
	
//6
double wavelength_sum_6 = 0;
for (int i = nrFrames_cal+1+reach_plateau+nrFrames_per_step*5; i<nrFrames_cal+1+nrFrames_per_step*6; i++){
	wavelength_sum_6 = wavelengths_List.get(i) + wavelength_sum_6;
}
double wavelength_mean_6 = wavelength_sum_6 / devide;

double F_sum_6 = 0;
for (int i = nrFrames_cal+1+reach_plateau+nrFrames_per_step*5; i<nrFrames_cal+1+nrFrames_per_step*6; i++){
	F_sum_6 = dF_F0_correct_List.get(i) + F_sum_6;
}
double F_mean_6 = F_sum_6 / devide;		
	
	
//7
double wavelength_sum_7 = 0;
for (int i = nrFrames_cal+1+reach_plateau+nrFrames_per_step*6; i<nrFrames_cal+1+nrFrames_per_step*7; i++){
	wavelength_sum_7 = wavelengths_List.get(i) + wavelength_sum_7;
}
double wavelength_mean_7 = wavelength_sum_7 / devide;

double F_sum_7 = 0;
for (int i = nrFrames_cal+1+reach_plateau+nrFrames_per_step*6; i<nrFrames_cal+1+nrFrames_per_step*7; i++){
	F_sum_7 = dF_F0_correct_List.get(i) + F_sum_7;
}
double F_mean_7 = F_sum_7 / devide;		
		
	
//8
double wavelength_sum_8 = 0;
double F_sum_8 = 0;
for (int i = nrFrames_cal+1+reach_plateau+nrFrames_per_step*7; i<nrFrames_cal+1+nrFrames_per_step*8; i++){
	wavelength_sum_8 = wavelengths_List.get(i) + wavelength_sum_8;
	F_sum_8 = dF_F0_correct_List.get(i) + F_sum_8;
}
double wavelength_mean_8 = wavelength_sum_8 / devide;
double F_mean_8 = F_sum_8 / devide;		
	
//9
double wavelength_sum_9 = 0;
double F_sum_9 = 0;
for (int i = nrFrames_cal+1+reach_plateau+nrFrames_per_step*8; i<nrFrames_cal+1+nrFrames_per_step*9; i++){
	wavelength_sum_9 = wavelengths_List.get(i) + wavelength_sum_9;
	F_sum_9 = dF_F0_correct_List.get(i) + F_sum_9;
}
double wavelength_mean_9 = wavelength_sum_9 / devide;
double F_mean_9 = F_sum_9 / devide;		
	
//10
double wavelength_sum_10 = 0;
double F_sum_10 = 0;
for (int i = nrFrames_cal+1+reach_plateau+nrFrames_per_step*9; i<nrFrames_cal+1+nrFrames_per_step*10; i++){
	wavelength_sum_10 = wavelengths_List.get(i) + wavelength_sum_10;
	F_sum_10 = dF_F0_correct_List.get(i) + F_sum_10;
}
double wavelength_mean_10 = wavelength_sum_10 / devide;
double F_mean_10 = F_sum_10 / devide;	
	
//11
double wavelength_sum_11 = 0;
double F_sum_11 = 0;
for (int i = nrFrames_cal+1+reach_plateau+nrFrames_per_step*10; i<nrFrames_cal+1+nrFrames_per_step*11-1; i++){
	wavelength_sum_11 = wavelengths_List.get(i) + wavelength_sum_11;
	F_sum_11 = dF_F0_correct_List.get(i) + F_sum_11;
}
double wavelength_mean_11 = wavelength_sum_11 / (devide-1);
double F_mean_11 = F_sum_11 / (devide-1);		
	
	
DirectoryChooser dr = new DirectoryChooser("Choose directory"); 																// Choose directory for saving file
dr.setDefaultDirectory("D:\temp"); 	
acqDir = dr.getDirectory(); 

gd = new ij.gui.GenericDialog("Save files:"); 																						// Enter file name in user dialog
gd.addStringField("File name: ", ""); 
gd.showDialog(); 
if (gd.wasCanceled()) 
        return; 
title = gd.getNextString();

timeStamp = new SimpleDateFormat("yyyy/MM/dd HH:mm").format(Calendar.getInstance().getTime());						// Add time stamp
timeStamp_title = new SimpleDateFormat("_yyyy_MM_dd").format(Calendar.getInstance().getTime());						// Time stamp for file name

File file = new File(acqDir + title + timeStamp_title + ".txt"); 																// File location
FileWriter fileWriter = new FileWriter(file, true); 																				// Create a file writer object with above file
PrintWriter writer = new PrintWriter(fileWriter); 																					// Create a file object with above file writer
writer.println("Title: " + title + " Date: " + timeStamp);
writer.println("Parameters: Clamp from: " + holding_min + " % to: " + holding_max + " %. Tolerance range: +/-" + tolerance + " % Exposure time: " + exposure + " ms Binning: " + binning +"x" + binning);

writer.println("Bleaching correction function: exp. offset = " + f.format(a) + " * exp(-" + f2.format(b) + " * x) + " + f.format(c) + " R^2: " + f2.format(R) +" Video duration: " + f.format(t_sec) + " s Framerate: " + f.format(fps));
writer.println("");

writer.println("Clamp value (%) "+ " \t " + "Pseudo V (%)"  + " \t " + "Pseudo I (nm)");
writer.println(f.format(holding_dF_F0) + " \t " + f.format(F_mean_1)  + " \t " + f.format(wavelength_mean_1));
writer.println(f.format(holding_dF_F0_2) + " \t " + f.format(F_mean_2)  + " \t " + f.format(wavelength_mean_2));
writer.println(f.format(holding_dF_F0_3) + " \t " + f.format(F_mean_3)  + " \t " + f.format(wavelength_mean_3));
writer.println(f.format(holding_dF_F0_4) + " \t " + f.format(F_mean_4)  + " \t " + f.format(wavelength_mean_4));
writer.println(f.format(holding_dF_F0_5) + " \t " + f.format(F_mean_5)  + " \t " + f.format(wavelength_mean_5));
writer.println(f.format(holding_dF_F0_6) + " \t " + f.format(F_mean_6)  + " \t " + f.format(wavelength_mean_6));
writer.println(f.format(holding_dF_F0_7) + " \t " + f.format(F_mean_7)  + " \t " + f.format(wavelength_mean_7));
writer.println(f.format(holding_dF_F0_8) + " \t " + f.format(F_mean_8)  + " \t " + f.format(wavelength_mean_8));
writer.println(f.format(holding_dF_F0_9) + " \t " + f.format(F_mean_9)  + " \t " + f.format(wavelength_mean_9));
writer.println(f.format(holding_dF_F0_10) + " \t " + f.format(F_mean_10)  + " \t " + f.format(wavelength_mean_10));
writer.println(f.format(holding_dF_F0_11) + " \t " + f.format(F_mean_11)  + " \t " + f.format(wavelength_mean_11));

writer.println("# Measurement"  + " \t " + "Time" + " \t " + "F" + " \t " + "F_bleach_correct" + " \t " + "dF/F0" + " \t " + "dF/F0_bleach_correct" + " \t " + "Wavelength" + " \t "+ "Info"+ " \t "+ "Step");

	for (int i = 0; i < nrFrames; i++){ 																								// Perform write operation of array
		writer.println(i + " \t " + f2.format(time_List.get(i)) + " \t " + f.format(F_raw_List.get(i)) + " \t " + f.format(F_correct_List.get(i)) + " \t " 
		+ f.format(dF_F0_List.get(i))+ " \t " + f.format(dF_F0_correct_List.get(i)) + " \t "+ f.format(wavelengths_List.get(i)) + " \t "+ info_List.get(i) + " \t "+ step_List.get(i));
	}	

writer.close(); 																																// Free resources


gui.getAcquisition("Live optical voltage clamp");  																				// Save acquisition
ij.IJ.saveAs("TIFF", acqDir + title + "_clamp_movie" + timeStamp_title + ".tif");
gui.getAcquisition("Live optical voltage clamp").promptToSave(false); 
ij.IJ.run("Close");


Desktop desktop = Desktop.getDesktop();
if(file.exists()) desktop.open(file); 																									// Open result file
        
Start.close(); 																																// Close PolychromeV


double[] v = new double [11]; 													// DF/F0 Pseudo V
double[] w = new double [11]; 	                                    // Wavelength Pseudo I

v[0] = holding_dF_F0;
w[0] = wavelength_mean_1;
v[1] = holding_dF_F0_2;
w[1] = wavelength_mean_2;
v[2] = holding_dF_F0_3;
w[2] = wavelength_mean_3;
v[3] = holding_dF_F0_4;
w[3] = wavelength_mean_4;
v[4] = holding_dF_F0_5;
w[4] = wavelength_mean_5;
v[5] = holding_dF_F0_6;
w[5] = wavelength_mean_6;
v[6] = holding_dF_F0_7;
w[6] = wavelength_mean_7;
v[7] = holding_dF_F0_8;
w[7] = wavelength_mean_8;
v[8] = holding_dF_F0_9;
w[8] = wavelength_mean_9;
v[9] = holding_dF_F0_10;
w[9] = wavelength_mean_10;
v[10] = holding_dF_F0_11;
w[10] = wavelength_mean_11;
					
CurveFitter fitter_2=new CurveFitter(v, w); 

fitter_2.doFit(3); 																// 11 = exponential fit with offset
Fitter.plot(fitter_2); 															// Plot fit
