# Supplementary material for: All-optical closed-loop voltage clamp for precise control of muscles and neurons in live animals
Source: Nat Commun. 2023 Apr 6;14:1939. doi: 10.1038/s41467-023-37622-6 (PMC10079764; doi:10.1038/s41467-023-37622-6)
Supplement: Supplementary file 7 — Supplementary Code 1 [file 41467_2023_37622_MOESM7_ESM.zip › Readme.txt]

**********************************
* Optical voltage clamp - Readme *
**********************************

Operating systems:
- µManager v.1.4.22 requires Windows XP, or 7-10. Windows 7 is recommended. 
- Software tested on Windows 10.

Required non-standard hardware:
- Polychrome V (TILL Photonics).

Instruction / Installation:
- Install µManager v 1.4.22 (µManager 2.0 is not supported). 
- Place a copy of TILLPolychrome.jar into MMPlugins folder and the TILLPolychromeJ.dll (Windows 64) into Windows Sys32 folder.
- Set rectangular ROI in µManager live image mode (-> press crop to ROI button / reduce window to size of ROI).
- Open BSH file via µManager script panel and press "Run".
- Select desired holding DF/F0 (%) and number of frames for each step, calibration and control parameters, as well as camera settings.
- Press "OK" to run the script.

Demo:
- To test the script without a PolychromeV device and / or camera connected, comment out all PolychromeV-specific commands (e.g. Start.setBandwidth(15, 1)) and 
  open MicroManager with the demo camera configuration file (MMConfg_demo.cfg).

-OVC on-the-run mode-

- In this mode, a window opens (while the script is running) to set the desired value (slider bar). 
- A live status (system on hold, adapting or exceeding limits) is shown, enabling adjustment.

-OVC pseudo-IV mode-

- This mode enables to clamp relative fluorescence in 11 consecutive steps based on previously selected upper and lower limits, resulting in an output of the average 
  DF/F0 value and associated wavelength achieved for each step (calculated as a mean of the last 25 % of each step). 
- An optical wavelength / DF/F0 curve is produced and can be translated into an estimated I/V-diagram using the calibration functions provided in the paper.

-Optical current clamp mode-

-The experimenter has the choice to set single pulses of certain wavelength and duration or to select step-like or continuous wavelength ramps prior to the experiment. 
-Similar to the main OVC script, this software provides bleaching correction and live DF/F0 readout.
